# Supplementary material for: Altitude and hillside orientation shapes the population structure of the Leishmania infantum vector Phlebotomus ariasi
Source: Sci Rep. 2020 Sep 2;10:14443. doi: 10.1038/s41598-020-71319-w (PMC7468129; doi:10.1038/s41598-020-71319-w)
Supplement: Supplementary file 2 — Supplementary Table [file 41598_2020_71319_MOESM2_ESM.xlsx]

## Sheet: Supplementary_1
Supplementary Table 1. Individuals detailed database. Individual number (ID), date of capture (year/month), gender, sampling station (ST), Sampling station according to Prudhomme et al. 2015, DAPC cluster, DAPC assignment probability, BAPS cluster, BAPS assignment probability, STRUCTURE Cluster, STRUCTURE assignment probability, Group (A, B or /) and the genotype obtained for the 11 loci studied …
Altitude and hillside orientation shapes the population structure of the Leishmania infantum vector Phlebotomus ariasi
Jorian Prudhomme, Thierry De Meeûs, Céline Toty, Cécile Cassan, Nil Rahola, Baptiste Vergnes, Remi Charrel, Bulent Alten, Denis Sereno, Anne-Laure Bañuls.
ID	Date (year/month)	Gender	Sampling station	Sampling station according to Prudhomme et al. 2015	DAPC Cluster	DAPC assignment probability	BAPS Cluster	BAPS assignment probability	STRUCTURE Cluster	STRUCTURE assignment probability	Group	Aria1	Aria2	Aria3	Aria4	Aria5	Aria10	Aria11	Aria12	Aria13	Aria14	Aria15
1	2011/6	Male	ST01	ST02	26	0.999956	26	0.93641	1	0.54835	B	206206	113113	126126	116118	NA	205209	095099	088088	107111	198200	123123
2	2011/6	Male	ST01	ST02	27	0.924455	12	0.93641	2	0.5282	B	206206	113113	126128	116118	NA	209209	099099	088088	103103	198202	121121
3	2011/6	Male	ST02	ST03	38	0.997422	17	0.93641	1	0.54365	B	206206	113113	126126	116116	164164	209209	093099	088088	103109	190198	129129
4	2011/6	Male	ST02	ST03	19	0.676089	24	0.93641	1	0.5488	B	206206	113113	126126	116116	162166	207211	095099	088088	107109	198202	123123
5	2011/6	Male	ST02	ST03	4	0.862342	3	0.93641	1	0.54805	B	206206	113113	126128	116116	162162	209209	099099	088088	103103	198206	123123
6	2011/6	Male	ST02	ST03	24	0.9914	4	0.93641	1	0.54885	B	206206	113113	126126	116116	162162	209209	099099	088088	103109	198206	123129
7	2011/6	Male	ST02	ST03	7	0.815587	3	0.93641	1	0.54745	B	206206	113113	126126	116116	162164	209209	099099	088088	NA	198206	123123
8	2011/7	Female	ST02	ST03	20	0.764556	3	0.93641	1	0.5449	B	206206	113113	126126	116118	162164	209209	099099	088088	103103	200206	123123
9	2011/7	Male	ST02	ST03	5	0.99741	14	0.93641	1	0.5461	B	206206	113113	126128	116116	162164	205209	095099	088088	103109	198202	123125
10	2011/7	Male	ST02	ST03	21	0.526381	28	0.93641	1	0.54445	A	204204	111111	128128	116116	164164	209209	099099	088088	103109	198198	123123
11	2011/7	Male	ST02	ST03	17	0.963927	6	0.93641	1	0.5458	B	206206	111113	126128	116116	164164	209209	099099	088088	107109	198198	123123
12	2011/7	Male	ST02	ST03	21	0.920073	28	0.93641	2	0.5486	A	204204	113113	126126	118118	164164	205209	093099	088088	103103	196200	123123
13	2011/7	Male	ST02	ST03	21	0.885429	28	0.93641	1	0.54595	A	204204	113113	126128	116118	164164	205209	093099	088088	103107	NA	123123
14	2011/7	Male	ST02	ST03	17	0.95817	12	0.93641	2	0.50545	B	206206	113113	126128	116116	164164	209209	099099	088088	103111	198204	123125
15	2011/7	Male	ST02	ST03	14	0.958661	7	0.93641	1	0.5479	B	206206	113113	126128	116116	162164	209209	099099	088088	103109	202206	123123
16	2011/7	Male	ST02	ST03	29	0.982793	27	0.93641	2	0.54545	B	206206	111111	128128	116116	162164	205209	093099	088088	103107	198202	123123
17	2011/7	Male	ST02	ST03	21	0.967035	28	0.93641	2	0.5403	A	204204	111113	128128	116116	162164	209209	099099	088088	103107	198206	123129
18	2011/7	Male	ST02	ST03	21	0.975686	28	0.93641	1	0.5436	A	204204	113113	128128	116118	162164	205209	093099	088088	103107	198198	123123
19	2011/7	Male	ST02	ST03	21	0.585022	28	0.93641	2	0.54545	A	204204	113113	126128	116116	164164	209209	099099	088088	107109	198200	123123
20	2011/7	Male	ST02	ST03	12	0.648083	5	0.93641	2	0.54135	B	206206	113113	128128	114116	162162	209209	099099	088088	103109	202206	123123
21	2011/7	Female	ST02	ST03	4	0.981434	12	0.93641	2	0.5482	B	206206	111113	126128	116116	162162	209209	099099	088088	103103	198202	123125
22	2011/7	Male	ST02	ST03	16	0.969215	4	0.93641	1	0.54085	B	206206	113113	126126	118118	162164	209209	099099	088088	103109	198202	123129
23	2011/7	Male	ST02	ST03	2	0.999992	28	0.93641	1	0.54395	A	204204	113113	126128	116118	162162	209209	093099	088088	103103	198206	125125
24	2011/7	Male	ST02	ST03	10	0.504928	27	0.93641	2	0.53795	B	206206	111113	128128	118118	164164	205209	093099	088088	103107	198200	123123
25	2011/7	Male	ST02	ST03	24	0.988814	4	0.93641	2	0.54265	B	206206	113113	126128	116116	162162	209209	099099	088088	109109	204206	123129
26	2011/7	Male	ST02	ST03	21	0.968074	28	0.93641	1	0.54	A	204204	113113	126128	116118	162164	209209	099099	088088	103103	198200	123123
27	2011/7	Male	ST02	ST03	21	0.780049	28	0.93641	2	0.5428	A	204204	113113	128128	116118	162162	209209	099099	088088	109111	196198	123123
28	2011/7	Male	ST02	ST03	21	0.714175	28	0.93641	2	0.53545	A	204204	111113	126128	116116	162164	209209	099099	088088	109111	198206	123123
29	2011/7	Male	ST02	ST03	21	0.832119	28	0.93641	2	0.5404	A	204204	111113	126128	116116	164164	209209	099099	088088	103103	200206	123123
30	2011/7	Male	ST02	ST03	14	0.851358	3	0.93641	2	0.5367	B	206206	113113	126128	116116	162164	209209	099099	088088	103109	206206	123125
31	2011/7	Male	ST02	ST03	37	0.843579	8	0.93641	1	0.5472	B	206206	111111	126126	116118	162164	205209	093099	088088	103109	198206	123123
32	2011/7	Male	ST02	ST03	28	0.958588	6	0.93641	2	0.5197	B	206206	111111	126126	116116	162164	209209	099099	088088	103109	198206	123123
33	2011/7	Female	ST02	ST03	14	0.678194	6	0.93641	2	0.5344	B	206206	NA	126128	116116	162164	209209	099099	088088	103109	200206	123123
34	2011/7	Male	ST02	ST03	14	0.930833	16	0.93641	2	0.54525	B	206206	113113	126128	116116	162164	209209	093093	088088	103109	198206	123123
35	2011/7	Male	ST02	ST03	39	0.938336	3	0.93641	2	0.54315	B	206206	113113	128128	116116	162164	209209	099099	088088	103109	198206	123123
36	2011/7	Male	ST02	ST03	5	0.968288	11	0.93641	2	0.5388	B	206206	113113	126128	116116	162164	205209	095099	088088	103107	202206	123123
37	2011/7	Male	ST02	ST03	14	0.868058	4	0.93641	2	0.5369	B	206206	113115	126128	116116	162164	209209	099099	088088	103103	204206	123129
38	2011/7	Male	ST02	ST03	31	0.866715	4	0.93641	2	0.53945	B	206206	113113	126128	116116	162164	209209	099099	088088	103103	198202	123129
39	2011/7	Male	ST02	ST03	17	0.970422	5	0.93641	2	0.54395	B	206206	113113	126130	116118	164164	209209	099099	088088	109109	198198	123123
40	2011/7	Male	ST02	ST03	4	0.998927	20	0.93641	1	0.53395	B	206206	113113	128128	116116	162162	209209	099099	088088	103105	192198	123129
41	2011/7	Male	ST02	ST03	32	0.560114	9	0.93641	1	0.5491	B	206206	111113	126126	116116	162164	209209	099099	088088	103103	198202	123123
42	2011/7	Male	ST02	ST03	1	0.96352	7	0.93641	2	0.54155	B	206206	111113	128128	116116	162164	209209	099099	088088	103103	204206	123129
43	2011/7	Male	ST02	ST03	7	0.96899	5	0.93641	2	0.5468	B	206206	113113	126126	116116	164164	209209	099099	088088	109109	198200	123123
44	2011/7	Male	ST02	ST03	16	0.87749	7	0.93641	2	0.541	B	206206	113113	126126	116118	162164	209209	099099	088088	103109	202206	123123
45	2011/7	Male	ST03	ST04	12	0.954953	5	0.93641	2	0.54065	B	206206	113113	128128	116118	162164	209209	099099	088088	109109	196198	123123
46	2011/7	Male	ST03	ST04	5	0.45065	11	0.93641	1	0.5474	B	206206	113113	NA	116116	162164	205209	095099	088088	103107	NA	123123
47	2011/7	Female	ST03	ST04	19	0.999928	1	0.93641	1	0.5489	B	206206	109109	126126	116116	162164	205209	095099	082088	103107	194202	123123
48	2011/7	Female	ST03	ST04	30	0.956877	16	0.93641	2	0.52015	B	206206	113113	126128	116116	164164	209209	093099	082088	103109	198206	123123
49	2011/7	Female	ST03	ST04	32	0.713447	21	0.93641	2	0.527	B	206206	113113	126126	116116	162162	209209	093099	082088	103103	198202	123123
50	2011/7	Female	ST03	ST04	34	0.434004	21	0.93641	1	0.54095	B	206206	113113	126126	116116	164164	205209	093099	082088	103103	200204	123123
51	2011/7	Female	ST03	ST04	5	0.389197	15	0.93641	1	0.543	B	206206	111113	128128	116116	164164	203207	093099	082088	103103	202212	123125
52	2011/7	Female	ST03	ST04	10	0.561893	15	0.93641	1	0.54715	B	206206	111113	128128	116118	162164	207207	093099	082088	103109	204206	123123
53	2011/7	Female	ST03	ST04	23	0.864949	8	0.93641	1	0.524	B	206206	111113	126128	116118	162164	209209	093099	082088	103107	198206	123123
54	2011/7	Female	ST03	ST04	8	0.996619	24	0.93641	1	0.5474	B	206206	111113	126128	116116	162162	205209	095099	082088	103103	202206	123123
55	2011/7	Female	ST03	ST04	19	0.999764	11	0.93641	1	0.5478	B	206206	111113	126126	116116	162164	205213	095099	088088	107107	198204	123123
56	2011/7	Female	ST03	ST04	10	0.743776	5	0.93641	2	0.5396	B	206206	113113	128128	116118	162164	209209	093099	088088	103109	198204	123123
57	2011/7	Female	ST03	ST04	24	0.871871	20	0.93641	2	0.53635	B	206206	111113	126128	116116	162162	209209	093099	088088	103109	198200	129129
58	2011/7	Female	ST03	ST04	14	0.618558	3	0.93641	2	0.53845	B	206206	113113	126128	116116	162164	209209	099099	088088	103103	200206	123123
59	2011/7	Male	ST03	ST04	/	/	/	/	/	/	/	NA	NA	NA	NA	164164	NA	093099	NA	109109	NA	123123
60	2011/7	Male	ST03	ST04	37	0.57912	8	0.93641	2	0.5422	B	206206	111111	126126	118118	162162	209209	093099	088088	109111	NA	123123
61	2011/7	Female	ST03	ST04	25	0.718649	19	0.93641	1	0.5266	B	206206	113113	128128	116116	162164	NA	093099	088088	103109	196202	123123
62	2011/7	Female	ST03	ST04	38	0.999635	17	0.93641	1	0.54105	B	206206	113113	126128	116116	164164	NA	093099	088088	109109	190198	129129
63	2011/7	Female	ST03	ST04	30	0.966683	6	0.93641	1	0.5277	B	206206	111113	126128	116116	164164	NA	093099	088088	103109	196206	123123
64	2011/7	Male	ST03	ST04	/	/	/	/	/	/	/	204204	NA	NA	NA	162162	NA	NA	088096	NA	NA	NA
65	2011/7	Male	ST03	ST04	4	0.797619	7	0.93641	2	0.5394	B	206206	111113	126128	116116	162162	209209	099099	088088	103103	206206	123123
66	2011/7	Female	ST03	ST04	30	0.928936	16	0.93641	2	0.5424	B	206206	113113	126126	116116	164164	209209	093099	088088	109111	198206	123123
67	2011/7	Female	ST03	ST04	33	0.932287	27	0.93641	2	0.5379	B	206206	113113	128128	116118	162164	209209	093099	088088	103103	198200	123123
68	2011/7	Female	ST03	ST04	10	0.955517	27	0.93641	1	0.51335	B	206206	113113	128128	116118	162164	209209	093099	088088	107109	202202	121123
69	2011/7	Female	ST03	ST04	31	0.678194	4	0.93641	2	0.53835	B	206206	113113	126128	116116	162164	209209	099099	088088	103103	198202	123129
70	2011/7	Female	ST03	ST04	28	1	24	0.93641	1	0.54595	B	206206	111111	126128	116116	162164	211211	099099	088088	103109	206208	123123
71	2011/7	Female	ST03	ST04	4	0.423359	21	0.93641	1	0.5196	B	206206	111113	126128	116116	162162	NA	093099	088088	103107	198200	123123
72	2011/7	Female	ST03	ST04	36	0.566196	17	0.93641	2	0.5335	B	206206	113113	128130	116116	164164	NA	093099	088088	103109	198206	129129
73	2011/7	Female	ST03	ST04	38	0.999333	17	0.93641	1	0.5441	B	206206	113113	126128	116116	164164	NA	093099	082088	109109	196206	129129
74	2011/7	Male	ST03	ST04	32	0.900706	9	0.93641	2	0.54495	B	206206	NA	126126	116116	162164	209209	099099	088088	103103	198198	123123
75	2011/7	Female	ST03	ST04	33	0.736118	5	0.93641	2	0.54055	B	206206	113113	128128	116118	162164	209209	093099	088088	103103	198204	123123
76	2011/7	Male	ST03	ST04	17	0.479536	3	0.93641	2	0.542	B	206206	113113	126128	116116	164164	209209	099099	088088	103109	198206	123125
77	2011/7	Male	ST03	ST04	37	0.982268	23	0.93641	1	0.5482	B	206206	111115	NA	116118	164164	NA	095103	088088	107111	NA	123123
78	2011/7	Male	ST03	ST04	40	0.980483	5	0.93641	2	0.53895	B	206206	111113	126128	114118	162164	NA	093099	088088	103109	202206	123123
79	2011/7	Male	ST03	ST04	33	0.433225	20	0.93641	2	0.54775	B	206206	111113	NA	116118	162162	209209	093099	088088	103103	202204	123129
80	2011/7	Male	ST03	ST04	/	/	/	/	/	/	/	NA	NA	NA	NA	162162	NA	NA	088096	NA	NA	123123
81	2011/7	Male	ST03	ST04	6	0.937867	6	0.93641	2	0.501	B	206206	111111	NA	116116	164164	NA	NA	088088	NA	NA	123123
82	2011/7	Male	ST03	ST04	19	0.997401	26	0.93641	1	0.5487	B	206206	113113	126126	116116	164164	205205	095095	088088	103103	NA	123123
83	2011/7	Male	ST03	ST04	39	0.958118	5	0.93641	2	0.5404	B	206206	113113	128128	116116	162164	209209	093099	088088	109109	NA	123123
84	2011/7	Male	ST03	ST04	14	0.632498	5	0.93641	2	0.54305	B	206206	113113	126128	116116	162164	209209	099099	088088	103109	204204	123123
85	2011/7	Male	ST03	ST04	30	0.567297	6	0.93641	2	0.53665	B	206206	111113	126128	116116	164164	209209	093099	088088	109109	200206	123123
86	2011/7	Male	ST03	ST04	33	0.73855	20	0.93641	2	0.53155	B	206206	111113	126128	116118	162164	209209	093099	088088	103103	200202	123129
87	2011/7	Male	ST03	ST04	13	0.992434	11	0.93641	1	0.5468	B	206206	NA	126128	116116	162162	NA	095099	088088	107109	NA	123123
88	2011/7	Male	ST03	ST04	30	0.453458	21	0.93641	2	0.53055	B	206206	113113	126128	116116	164164	209209	093099	088088	103109	200202	123123
89	2011/7	Male	ST03	ST04	34	0.799787	3	0.93641	2	0.52625	B	206206	113113	NA	NA	164164	NA	099099	088088	103103	NA	123123
90	2011/7	Male	ST03	ST04	4	0.989935	9	0.93641	2	0.54205	B	NA	NA	NA	116116	162162	209209	099099	NA	103103	NA	123123
91	2011/7	Male	ST03	ST04	2	0.971525	12	0.93641	2	0.54515	B	206206	113113	126128	116116	162164	209209	099099	088088	103103	198204	125125
92	2011/7	Male	ST03	ST04	15	0.925154	7	0.93641	2	0.5368	B	206206	111113	126128	116118	162164	209209	099099	088088	109109	NA	123129
93	2011/7	Male	ST03	ST04	22	0.859154	22	0.93641	1	0.5102	B	206206	113113	128128	116116	162164	NA	093099	088088	103109	196198	125125
94	2011/7	Male	ST03	ST04	38	0.999996	17	0.93641	1	0.52295	B	206206	113115	126126	116116	164164	209209	093099	088088	107109	198206	129129
95	2011/7	Male	ST03	ST04	40	0.82471	8	0.93641	2	0.513	B	206206	111115	126128	116116	162164	209209	093099	088088	103109	198206	123129
96	2011/7	Male	ST03	ST04	32	0.757268	20	0.93641	1	0.50965	B	206206	NA	126126	116116	162162	NA	099099	088088	103111	NA	123127
97	2011/7	Male	ST03	ST04	/	/	/	/	/	/	/	NA	NA	NA	116116	164164	NA	NA	088088	103103	NA	123129
98	2011/7	Male	ST03	ST04	/	/	/	/	/	/	/	206206	NA	NA	NA	164164	209209	NA	088088	NA	NA	123123
99	2011/9	Female	ST03	ST04	35	0.994871	11	0.93641	1	0.54885	B	206206	111113	128128	116116	162164	205209	095099	082088	107107	196198	123123
100	2011/9	Female	ST03	ST04	29	0.885992	21	0.93641	1	0.53235	B	206206	111111	126128	116116	162164	209209	093099	082088	103107	198200	123123
101	2011/7	Female	ST04	ST05	32	0.927896	7	0.93641	1	0.54155	B	206206	111113	126126	116116	162164	209209	099099	088088	103103	194200	123129
102	2011/7	Male	ST04	ST05	10	0.925609	27	0.93641	1	0.5471	B	206206	NA	126128	116118	NA	205209	093099	082088	103107	198208	121123
103	2011/7	Male	ST04	ST05	32	0.959352	8	0.93641	2	0.5428	B	206206	111113	126126	116116	162164	209209	093099	082088	103103	198206	123129
104	2011/7	Male	ST04	ST05	10	0.991867	27	0.93641	1	0.5477	B	206206	NA	128128	116116	164164	209209	093099	082088	103107	NA	123123
105	2011/7	Female	ST04	ST05	39	0.929323	5	0.93641	1	0.54585	B	206206	113115	128128	116116	164164	209209	099099	088088	103109	198202	123123
106	2011/7	Male	ST04	ST05	19	0.602027	1	0.93641	1	0.5441	B	206206	113113	126126	116116	162164	205209	095099	082088	103107	198198	123123
107	2011/7	Male	ST04	ST05	1	0.912895	27	0.93641	2	0.52105	B	206206	NA	128128	116122	164164	209209	099099	NA	103103	NA	123123
108	2011/7	Male	ST04	ST05	10	0.91255	27	0.93641	1	0.5459	B	206206	NA	128128	116118	164164	NA	093099	082088	103103	NA	NA
109	2011/6	Male	ST04	ST05	35	0.949361	14	0.93641	2	0.537	B	206206	113113	128128	116116	162164	205209	095099	088088	107109	198200	123125
110	2011/6	Male	ST04	ST05	8	0.916512	15	0.93641	2	0.53035	B	206206	113113	126128	116116	162162	203207	095099	088088	103109	198206	123123
111	2011/6	Male	ST04	ST05	3	0.793006	24	0.93641	2	0.53105	B	206206	113115	126128	116116	162164	205209	095099	088088	103103	196198	121123
112	2011/6	Male	ST04	ST05	14	0.467968	3	0.93641	2	0.54705	B	206206	113113	126128	116116	162164	209209	099099	088088	103109	204206	123123
113	2011/6	Male	ST04	ST05	14	0.996171	3	0.93641	1	0.50405	B	206206	NA	126128	116116	164164	NA	099099	088088	NA	206206	123123
114	2011/6	Male	ST04	ST05	30	0.395916	15	0.93641	1	0.5443	B	206206	111113	126128	116116	164164	NA	097099	088088	107109	200200	123123
115	2011/6	Male	ST04	ST05	37	0.561537	8	0.93641	1	0.53895	B	206206	111111	126128	118118	162162	209209	NA	088088	NA	198206	NA
116	2011/6	Male	ST04	ST05	35	0.656014	11	0.93641	2	0.5418	B	206206	113113	128128	116116	164164	205209	095099	088088	107107	196198	NA
117	2011/6	Male	ST04	ST05	28	0.999996	7	0.93641	2	0.5391	B	206206	111111	126126	116116	162164	209209	099099	088088	NA	202202	NA
118	2011/6	Male	ST04	ST05	14	0.708452	3	0.93641	2	0.5474	B	206206	113113	126128	116116	162164	209209	099099	088088	103103	206206	NA
119	2011/6	Male	ST04	ST05	7	0.99933	10	0.93641	2	0.53275	B	206206	111113	126126	116116	164164	209209	099099	088088	103109	200206	NA
120	2011/6	Male	ST04	ST05	14	0.65299	3	0.93641	2	0.54025	B	206206	113113	126128	116116	162164	209209	099099	088088	103103	198206	NA
121	2011/6	Male	ST04	ST05	6	0.999996	10	0.93641	1	0.5465	B	206206	111111	126126	116116	164164	209209	099099	088088	NA	NA	NA
122	2011/6	Male	ST04	ST05	8	0.895335	11	0.93641	1	0.5302	B	206206	113113	128128	116116	162164	205209	095099	084088	107109	190196	NA
123	2011/6	Male	ST04	ST05	17	0.907732	6	0.93641	2	0.5448	B	206206	111113	NA	116116	164164	209209	099099	088088	NA	NA	123123
124	2011/6	Male	ST04	ST05	12	0.544626	3	0.93641	2	0.53325	B	206206	113113	128128	118118	162162	209209	099099	088088	103109	198206	123123
125	2011/6	Male	ST04	ST05	39	0.764389	6	0.93641	2	0.54165	B	206206	113113	128128	116116	164164	209209	099099	088088	107109	200206	123123
126	2011/6	Male	ST04	ST05	14	1	4	0.93641	1	0.54765	B	206206	113113	126128	116116	162164	209209	099099	088088	103109	202206	NA
127	2011/6	Male	ST04	ST05	13	0.947751	5	0.93641	2	0.54755	B	206206	113113	126128	116116	162162	209209	099099	088088	109109	200200	123123
128	2011/6	Male	ST04	ST05	34	0.753192	7	0.93641	2	0.54215	B	206206	113113	126128	116116	164164	209209	099099	088088	103103	200202	NA
129	2011/6	Male	ST04	ST05	32	0.999271	7	0.93641	2	0.5393	B	206206	111113	126126	116116	162164	209209	099099	088088	103103	NA	123129
130	2011/6	Male	ST04	ST05	3	0.998076	19	0.93641	1	0.54825	B	206206	NA	126128	116116	162164	209209	099099	088088	103107	NA	123127
131	2011/6	Male	ST04	ST05	17	0.997848	5	0.93641	1	0.50925	B	206206	113113	126128	116116	164164	209209	099099	088088	103109	198200	123123
132	2011/6	Male	ST04	ST05	27	0.996569	7	0.93641	2	0.5378	B	206206	111113	126128	116118	162164	209209	099099	080088	103103	202206	123123
133	2011/6	Male	ST04	ST05	4	0.934536	22	0.93641	1	0.54485	B	206206	113115	NA	116116	162162	209209	099099	088088	NA	NA	NA
134	2011/6	Male	ST04	ST05	1	0.999804	5	0.93641	1	0.53855	B	206206	113113	128128	116116	162164	209209	099099	088088	NA	204204	NA
135	2011/6	Male	ST04	ST05	29	0.732368	6	0.93641	2	0.5414	B	206206	111111	128128	116116	162162	209209	099099	088088	103103	NA	NA
136	2011/6	Male	ST04	ST05	34	0.799257	9	0.93641	1	0.54155	B	206206	NA	126128	116116	164164	209209	099099	088088	103103	198198	123123
137	2011/6	Male	ST04	ST05	7	0.794947	20	0.93641	2	0.5371	B	206206	113113	126126	116116	162164	209209	099099	088088	103109	198210	123129
138	2011/6	Male	ST04	ST05	14	0.985826	16	0.93641	1	0.54525	B	206206	113113	126128	116116	162162	209209	099099	084088	103111	196206	123123
139	2011/6	Male	ST04	ST05	/	/	/	/	/	/	/	206206	NA	NA	116116	NA	209209	099099	NA	NA	NA	NA
140	2011/6	Male	ST04	ST05	14	0.844052	3	0.93641	1	0.5308	B	206206	113113	126128	116116	162164	209209	099099	088088	103109	198206	123123
141	2011/6	Male	ST04	ST05	37	0.929958	8	0.93641	1	0.5482	B	206206	111111	128128	116118	164164	209209	099099	088088	103109	198198	NA
142	2011/6	Male	ST04	ST05	17	0.940029	5	0.93641	1	0.54735	B	206206	113113	128130	116116	164164	209209	099099	088088	NA	NA	NA
143	2011/6	Male	ST04	ST05	39	0.811553	5	0.93641	1	0.534	B	206206	113113	128128	116118	164164	209209	099099	088088	109109	NA	123123
144	2011/7	Male	ST04	ST05	34	0.999936	12	0.93641	1	0.50745	B	206206	NA	126130	116116	164164	209209	093099	082088	103103	NA	121125
145	2011/7	Male	ST04	ST05	33	0.891839	8	0.93641	1	0.5421	B	194194	NA	126128	118118	162162	NA	093099	082088	103103	NA	NA
146	2011/7	Female	ST04	ST05	16	0.779634	16	0.93641	1	0.5389	B	206206	113113	126126	116118	164164	209209	099099	NA	103109	198198	123123
147	2011/7	Male	ST04	ST05	10	0.99186	27	0.93641	2	0.52005	B	206206	NA	128128	116116	164164	NA	093099	082088	103111	200204	123123
148	2011/7	Male	ST04	ST05	8	0.972759	11	0.93641	1	0.5477	B	206206	113113	126128	116116	162162	205209	095099	082088	103107	206206	123123
149	2011/7	Male	ST04	ST05	36	0.496673	18	0.93641	2	0.5193	B	206206	NA	128128	116116	164164	209209	099099	082088	107109	NA	123129
150	2011/7	Male	ST04	ST05	23	0.8424	9	0.93641	2	0.5251	B	206206	NA	126128	116116	162164	209209	099099	082088	103111	NA	123123
151	2011/7	Male	ST04	ST05	24	0.890989	24	0.93641	1	0.5475	B	206206	NA	126126	116116	162162	209211	099101	082088	103109	NA	121123
152	2011/7	Male	ST04	ST05	23	0.991037	9	0.93641	1	0.54875	B	206206	NA	126128	116116	162164	209209	099099	082088	103109	NA	123123
153	2011/7	Male	ST04	ST05	17	0.880084	23	0.93641	2	0.53325	B	206206	NA	126128	116116	164164	NA	099099	082088	105109	NA	123125
154	2011/7	Male	ST04	ST05	34	0.28013	12	0.93641	1	0.54755	B	206206	NA	126128	116116	164164	NA	099099	082088	103103	NA	121121
155	2011/7	Male	ST04	ST05	30	0.594722	8	0.93641	2	0.53915	B	206206	NA	126128	116116	164164	209209	093099	082088	107109	206206	123123
156	2011/7	Male	ST04	ST05	19	0.977765	11	0.93641	1	0.54615	B	206206	111113	126128	116116	162164	205209	095099	082088	103107	198200	123123
157	2011/7	Male	ST04	ST05	20	0.993529	4	0.93641	2	0.5411	B	206206	NA	126128	118118	162164	209209	099099	082088	103103	206206	129129
158	2011/7	Male	ST04	ST05	22	0.999999	22	0.93641	1	0.54855	B	206206	113113	128128	116116	164164	209209	099099	082088	103103	198198	125125
159	2011/7	Male	ST04	ST05	17	0.839939	8	0.93641	1	0.5122	B	206206	NA	126128	116116	164164	209209	099099	082088	103109	198206	123123
160	2011/7	Male	ST04	ST05	39	0.997678	5	0.93641	1	0.5495	B	206206	113113	128128	116116	164164	209209	099099	088088	NA	NA	123123
161	2011/7	Female	ST04	ST05	39	0.961754	7	0.93641	1	0.54565	B	206206	111113	128128	116116	164164	209209	099099	088088	103113	200202	123129
162	2011/7	Male	ST04	ST05	10	0.934112	23	0.93641	2	0.5402	B	206206	NA	128128	116118	164164	NA	099099	082088	105105	NA	123123
163	2011/7	Male	ST04	ST05	13	0.959139	9	0.93641	2	0.52555	B	206206	NA	126126	116116	162162	NA	099099	082088	103109	NA	123123
164	2011/7	Female	ST04	ST05	28	0.51141	5	0.93641	1	0.545	B	206206	111111	126128	116118	162164	209209	099099	088088	109109	200210	123123
165	2011/7	Male	ST04	ST05	10	0.992776	27	0.93641	2	0.523	B	206206	NA	128128	116118	164164	209209	093099	082088	103107	202206	123123
166	2011/7	Male	ST04	ST05	15	0.944083	12	0.93641	1	0.5395	B	206206	113113	126130	116118	162164	209209	093099	082088	109109	198204	123125
167	2011/7	Female	ST04	ST05	13	0.766476	12	0.93641	2	0.51375	B	206206	111113	126128	116116	162162	209209	099099	088088	109109	198200	123125
168	2011/7	Male	ST04	ST05	1	0.957376	27	0.93641	1	0.548	B	206206	NA	128128	116116	162164	209209	099099	082088	103107	NA	123123
169	2011/7	Male	ST04	ST05	27	0.942103	8	0.93641	2	0.5128	B	206206	NA	126128	116118	162164	209209	099099	082088	103109	NA	123123
170	2011/7	Male	ST04	ST05	1	0.978277	9	0.93641	1	0.5037	B	206206	NA	128128	116116	162164	209209	099099	082088	103103	NA	123123
171	2011/7	Male	ST04	ST05	13	0.921371	9	0.93641	2	0.52345	B	206206	113113	126126	116116	162162	209209	099099	082088	103109	196198	123123
172	2011/7	Male	ST04	ST05	16	0.921534	9	0.93641	1	0.5148	B	206206	113113	126128	114116	162164	209209	099099	082088	103109	202202	123123
173	2011/7	Male	ST04	ST05	36	0.593921	4	0.93641	2	0.54795	B	206206	113113	128128	116116	162164	209209	099099	082088	103109	198206	123129
174	2011/7	Male	ST04	ST05	23	0.943303	21	0.93641	1	0.50985	B	206206	NA	126128	116116	162164	NA	093099	082088	103109	NA	123123
175	2011/7	Male	ST04	ST05	22	0.968463	22	0.93641	1	0.54765	B	206206	NA	126128	116116	164164	209209	095099	082088	103109	198198	125125
176	2011/7	Male	ST04	ST05	17	0.907929	9	0.93641	1	0.53715	B	206206	NA	126128	116116	164164	209209	099099	088088	103109	198198	123123
177	2011/7	Male	ST04	ST05	13	0.515943	9	0.93641	2	0.5231	B	206206	113113	126128	116116	162164	209209	099099	082088	109109	198198	123123
178	2011/7	Male	ST04	ST05	1	1	27	0.93641	1	0.5479	B	206206	NA	128128	116118	164164	NA	099099	088088	103103	NA	123123
179	2011/7	Male	ST04	ST05	19	0.601113	1	0.93641	2	0.51785	B	206206	NA	126126	116116	164164	NA	095099	NA	103107	NA	123123
180	2011/7	Male	ST04	ST05	2	0.738912	22	0.93641	2	0.52415	B	206206	NA	126126	116116	162162	NA	099099	082088	103103	NA	125125
181	2011/7	Male	ST04	ST05	23	0.804802	1	0.93641	1	0.5186	B	206206	NA	126128	116116	162164	NA	093099	082088	103107	NA	123123
182	2011/7	Male	ST04	ST05	38	0.992101	17	0.93641	1	0.5296	B	206206	NA	126128	116116	164164	NA	093099	082088	107109	198198	129129
183	2011/7	Female	ST04	ST05	13	0.440842	9	0.93641	1	0.54785	B	206206	113113	126128	116116	162162	209209	099099	082088	103109	198198	117123
184	2011/7	Female	ST04	ST05	13	0.996513	6	0.93641	2	0.52	B	206206	113113	126128	116116	162164	209209	099099	088088	103109	198208	123123
185	2011/7	Female	ST04	ST05	39	0.997518	6	0.93641	2	0.5291	B	206206	111113	128128	116116	164164	209209	099099	088088	107109	200206	123123
186	2011/7	Female	ST04	ST05	29	0.830184	6	0.93641	2	0.52195	B	206206	111111	128128	116116	162164	209209	099099	088088	103109	198200	123123
187	2011/7	Female	ST04	ST05	39	0.842509	6	0.93641	2	0.5249	B	206206	111113	128128	116116	164164	209209	099099	088088	103109	196200	123123
188	2011/8	Male	ST04	ST05	34	0.682593	21	0.93641	2	0.5303	B	206206	113113	124126	116116	164164	209209	093099	088088	103103	200202	123123
189	2011/8	Male	ST04	ST05	9	0.815377	11	0.93641	2	0.5243	B	206206	111113	126128	NA	164164	205209	095099	088088	107109	198200	123129
190	2011/8	Male	ST04	ST05	40	0.862443	8	0.93641	2	0.51725	B	206206	111113	126128	116118	162164	209209	093099	088088	103109	NA	123123
191	2011/8	Male	ST04	ST05	35	0.831681	11	0.93641	2	0.5403	B	206206	113113	128128	NA	162164	205209	095099	088088	107109	198206	123123
192	2011/8	Male	ST04	ST05	5	0.995978	27	0.93641	1	0.53965	B	206206	111113	128128	NA	164164	205209	093099	088088	103107	198206	123123
193	2011/8	Male	ST04	ST05	31	0.949873	25	0.93641	2	0.54255	B	206206	113113	126128	116116	164166	209209	099099	088088	103107	NA	123129
194	2011/8	Male	ST04	ST05	32	0.931272	20	0.93641	2	0.5413	B	206206	111113	126126	NA	NA	NA	093099	088088	103103	NA	123129
195	2011/8	Male	ST04	ST05	5	0.470052	25	0.93641	1	0.5277	B	206206	113113	128128	NA	164164	205209	093099	088088	103107	204206	123123
196	2011/8	Male	ST04	ST05	40	0.599247	6	0.93641	2	0.52095	B	206206	111113	126128	116116	162164	209209	093099	088088	109109	200206	123123
197	2011/8	Male	ST04	ST05	34	0.964681	20	0.93641	2	0.5111	B	206206	111113	126128	116116	164164	209209	093099	088088	103103	NA	123129
198	2011/8	Male	ST04	ST05	39	0.921169	12	0.93641	2	0.5305	B	206206	113113	128128	116116	162164	209209	099099	088088	103109	200202	123125
199	2011/8	Male	ST04	ST05	17	0.389326	5	0.93641	2	0.51955	B	206206	113113	128130	116118	164164	209209	099099	088088	103109	198204	123123
200	2011/8	Male	ST04	ST05	28	0.900813	6	0.93641	2	0.51995	B	206206	111111	126128	116116	162164	209209	099099	088088	109109	196198	123123
201	2011/8	Male	ST04	ST05	8	0.419937	11	0.93641	2	0.50285	B	206206	111113	128128	114116	162164	205209	095099	088088	103109	200206	123123
202	2011/8	Male	ST04	ST05	34	0.962664	21	0.93641	1	0.5331	B	206206	111113	126128	116116	164164	205209	093099	088088	103103	202204	123123
203	2011/8	Male	ST04	ST05	32	0.976286	21	0.93641	2	0.5462	B	206206	111113	126126	NA	162164	209209	093099	088088	103103	198204	123123
204	2011/8	Male	ST04	ST05	38	0.786327	17	0.93641	2	0.5391	B	206206	113113	126126	116116	162164	209209	093099	088088	109109	198206	129129
205	2011/8	Male	ST04	ST05	23	0.950384	8	0.93641	2	0.5231	B	206206	111113	126128	NA	162164	209209	093099	088088	103103	198206	123123
206	2011/8	Male	ST04	ST05	31	0.366894	20	0.93641	1	0.54615	B	206206	113113	126128	116116	162164	209209	099099	088088	103103	200210	129129
207	2011/8	Male	ST04	ST05	36	0.972694	4	0.93641	2	0.52665	B	206206	113113	128128	NA	164164	209209	099099	088088	103109	198206	123129
208	2011/8	Male	ST04	ST05	2	0.591125	14	0.93641	1	0.5407	B	206206	113113	126128	NA	164164	205209	095099	088088	103107	204206	125125
209	2011/8	Male	ST04	ST05	40	0.998354	24	0.93641	1	0.5382	B	206206	111113	126128	NA	162166	209209	099099	088088	103109	200206	123129
210	2011/8	Male	ST04	ST05	3	0.961926	20	0.93641	2	0.50205	B	206206	111113	128130	NA	162164	209209	093099	088088	103103	198208	123123
211	2011/8	Male	ST04	ST05	34	0.516425	20	0.93641	2	0.53635	B	206206	113113	126128	116116	164164	209209	093099	088088	103111	198204	123129
212	2011/8	Male	ST04	ST05	30	0.996336	21	0.93641	1	0.5188	B	206206	113113	126126	116116	164164	209209	093099	088088	103109	198200	123123
213	2011/8	Male	ST04	ST05	26	0.9814	26	0.93641	2	0.5361	B	206206	113113	126128	118118	164164	205209	095099	088088	107107	198202	123123
214	2011/8	Male	ST04	ST05	27	0.978132	5	0.93641	1	0.52135	B	206206	111113	130130	116118	162164	209209	099099	088088	103103	198200	123123
215	2011/8	Male	ST04	ST05	30	0.987131	16	0.93641	1	0.5468	B	206206	113113	126128	116116	164164	209209	093099	088088	103109	198206	123125
216	2011/8	Male	ST04	ST05	6	0.999997	12	0.93641	1	0.54795	B	206206	111111	126128	116118	164164	209209	093099	088088	103103	202208	123125
217	2011/8	Male	ST04	ST05	5	0.843941	11	0.93641	1	0.54565	B	206206	113113	128128	116116	164164	205209	095099	088088	103107	200206	123123
218	2011/8	Male	ST04	ST05	10	0.996851	27	0.93641	2	0.5402	B	206206	113113	128128	116118	162164	209209	093099	088088	103107	198200	123123
219	2011/8	Male	ST04	ST05	28	0.721776	21	0.93641	2	0.51675	B	206206	111111	126128	116116	162162	209209	093099	088088	109109	200202	123123
220	2011/8	Male	ST04	ST05	10	0.999556	27	0.93641	1	0.547	B	206206	113113	128128	116118	162164	205209	093099	084088	NA	200208	123123
221	2011/8	Male	ST04	ST05	25	0.937379	8	0.93641	2	0.53795	B	206206	115115	128128	116116	162164	209209	099103	084088	103109	198206	123123
222	2011/8	Male	ST04	ST05	34	0.789934	25	0.93641	1	0.54865	B	206206	113113	126128	116116	164164	209209	093099	088088	103103	204206	123123
223	2011/8	Male	ST04	ST05	8	0.961311	21	0.93641	2	0.5234	B	206206	113113	126128	116116	162164	205209	093099	088088	103109	200206	123123
224	2011/8	Male	ST04	ST05	14	0.99793	16	0.93641	2	0.5395	B	206206	113113	126128	116118	164164	209209	099099	084088	103109	204206	123123
225	2011/8	Male	ST04	ST05	8	0.645645	11	0.93641	2	0.538	B	206206	113113	126128	116116	162164	205209	095099	084088	103109	204206	123123
226	2011/8	Male	ST04	ST05	15	0.68752	15	0.93641	2	0.5411	B	206206	113113	126128	116116	162164	209209	097099	084088	109109	NA	123125
227	2011/8	Male	ST04	ST05	32	0.976273	15	0.93641	2	0.5298	B	206206	113115	126126	116116	162164	207209	097099	084088	103103	200206	123123
228	2011/8	Male	ST04	ST05	11	0.921259	19	0.93641	1	0.54875	B	206206	NA	126128	116116	164164	209209	099099	084088	103109	190190	123123
229	2011/8	Male	ST04	ST05	16	0.464632	19	0.93641	2	0.52805	B	206206	NA	126126	116118	164164	209209	099099	084088	109109	190192	123123
230	2011/8	Male	ST04	ST05	18	0.996405	19	0.93641	2	0.54475	B	206206	NA	126128	116116	164164	209209	099099	084088	109109	192196	125125
231	2011/8	Male	ST04	ST05	31	0.993122	19	0.93641	1	0.51385	B	206206	111113	126128	116116	162164	209209	099099	084088	103103	190196	125129
232	2011/8	Male	ST04	ST05	23	0.964953	15	0.93641	2	0.54165	B	206206	113113	126128	116116	162164	NA	097099	084088	103109	NA	123123
233	2011/8	Male	ST04	ST05	34	0.531071	20	0.93641	2	0.5389	B	206206	113113	126126	116116	164164	209209	099099	084088	103103	194198	123129
234	2011/8	Male	ST04	ST05	26	0.902548	26	0.93641	2	0.53605	B	206206	113113	126128	116118	164164	205209	095099	084088	103107	198198	123123
235	2011/8	Male	ST04	ST05	24	0.89285	20	0.93641	2	0.53765	B	206206	NA	126128	116116	162162	209209	099099	084088	103109	NA	121129
236	2011/8	Male	ST04	ST05	31	0.873174	20	0.93641	1	0.5365	B	206206	NA	126128	116116	162164	209209	099099	084088	103109	190196	121129
237	2011/8	Male	ST04	ST05	11	0.305939	19	0.93641	2	0.5331	B	206206	NA	126126	116116	162164	209209	099099	084088	103103	190190	123123
238	2011/8	Male	ST04	ST05	9	0.833482	19	0.93641	1	0.5373	B	206206	NA	128128	116116	164164	205209	095099	084088	103107	190196	123129
239	2011/8	Male	ST04	ST05	12	0.632755	5	0.93641	2	0.5127	B	206206	113113	128130	116118	162162	209209	099099	082088	103109	198200	123123
240	2011/8	Male	ST04	ST05	11	0.769508	1	0.93641	2	0.53305	B	206206	113113	126128	116116	162164	209209	099099	082088	103103	190198	123123
241	2011/8	Male	ST04	ST05	17	0.987407	12	0.93641	2	0.53685	B	206206	113113	126130	116116	164164	209209	099099	088088	103109	NA	121123
242	2011/8	Male	ST04	ST05	23	0.518499	24	0.93641	2	0.53985	B	206206	111113	126128	116116	166166	209209	099099	082088	103103	200206	123123
243	2011/8	Male	ST04	ST05	27	0.798325	10	0.93641	2	0.54195	B	206206	NA	126126	118118	164164	209209	099099	088088	103103	NA	123123
244	2011/8	Male	ST04	ST05	2	0.956068	14	0.93641	2	0.53995	B	206206	NA	126128	116116	162164	205209	095099	088088	103107	200206	125125
245	2011/8	Male	ST04	ST05	15	0.996851	13	0.93641	2	0.53625	B	206206	NA	126128	116118	162166	209209	099099	088088	109109	198198	123125
246	2011/8	Male	ST04	ST05	9	0.928259	14	0.93641	2	0.5401	B	206206	NA	126128	114116	166166	205209	095099	088088	107107	190196	125129
247	2011/8	Male	ST04	ST05	7	0.625699	1	0.93641	2	0.5337	B	206206	113113	126126	116116	162164	209209	099099	082088	107109	194198	123131
248	2011/8	Male	ST04	ST05	13	0.825486	16	0.93641	2	0.5421	B	206206	113113	126126	116116	162162	209209	093099	088088	109111	198206	123123
249	2011/7	Male	ST05	ST06	8	0.816754	15	0.93641	1	0.54595	B	206206	113113	128128	116116	162164	207209	097099	088088	103109	204206	123123
250	2011/7	Male	ST05	ST06	34	0.80272	5	0.93641	2	0.55	B	206206	113113	130130	116116	164164	209209	099099	088088	103103	198206	123123
251	2011/7	Male	ST05	ST06	10	0.936748	15	0.93641	1	0.54735	B	206206	113113	128128	116118	164164	207209	097099	088088	103107	198198	123123
252	2011/7	Female	ST05	ST06	20	0.920959	7	0.93641	2	0.544	B	206206	NA	126126	116118	162164	209209	099099	088088	103103	204206	123123
253	2011/7	Female	ST05	ST06	40	0.987936	7	0.93641	2	0.5336	B	206206	111113	126128	116116	162164	209209	099099	088088	103109	194204	123123
254	2011/7	Female	ST05	ST06	6	0.847003	10	0.93641	2	0.5355	B	206206	111113	126126	116116	164164	209209	099099	088088	103103	200206	123123
255	2011/7	Female	ST05	ST06	9	0.970365	14	0.93641	1	0.54815	B	206206	111113	126128	116116	164164	205209	095099	088088	103107	200206	123125
256	2011/7	Female	ST05	ST06	24	0.936182	3	0.93641	2	0.54555	B	206206	113113	126126	116116	162162	209209	099099	088088	103109	198206	123125
257	2011/7	Female	ST05	ST06	6	0.963187	7	0.93641	2	0.54305	B	206206	111113	126128	116118	164164	209209	099099	088088	103103	206208	123123
258	2011/7	Male	ST05	ST06	40	0.86516	6	0.93641	2	0.5029	B	206206	111113	126128	116116	162164	209209	099099	088088	107109	198200	123123
259	2011/7	Female	ST05	ST06	6	0.931507	10	0.93641	2	0.5391	B	206206	111113	126126	116116	164164	209209	099099	088088	103103	202206	123123
260	2011/7	Female	ST05	ST06	3	0.400943	12	0.93641	2	0.53925	B	206206	111113	126128	116116	162164	209209	099099	088088	103109	198198	123125
261	2011/7	Male	ST05	ST06	24	0.803297	7	0.93641	2	0.54055	B	206206	111113	126126	116116	162162	209209	099099	088088	109109	200206	123129
262	2011/7	Male	ST05	ST06	22	0.998707	22	0.93641	2	0.5428	B	206206	113113	128128	116116	164164	209209	099099	088088	103103	198198	125125
263	2011/7	Male	ST05	ST06	27	0.96609	7	0.93641	2	0.53265	B	206206	113113	126128	116118	164164	209209	099099	088088	103103	200202	123123
264	2011/7	Male	ST05	ST06	13	0.990409	5	0.93641	2	0.5478	B	206206	113113	126130	116116	162162	209209	099099	088088	109109	198206	123123
265	2011/7	Male	ST05	ST06	4	0.564914	5	0.93641	2	0.54195	B	206206	111113	126128	116118	162162	209209	099099	088088	103109	198200	123123
266	2011/7	Male	ST05	ST06	17	0.768948	3	0.93641	2	0.5376	B	206206	113113	126128	116116	164164	209209	099099	088088	103109	198206	123123
267	2011/7	Male	ST05	ST06	12	0.86148	3	0.93641	2	0.5482	B	206206	113113	128128	116116	162162	209209	099099	088088	103109	198206	123125
268	2011/7	Male	ST05	ST06	17	0.598922	4	0.93641	2	0.5342	B	206206	113113	126128	116116	164164	209209	099099	088088	103109	202206	123129
269	2011/8	Male	ST06	ST07	40	0.995914	21	0.93641	1	0.5246	B	206206	111113	126126	116116	162164	209209	093099	084088	107109	198200	123123
270	2011/8	Male	ST06	ST07	23	0.947849	21	0.93641	1	0.5422	B	206206	111113	126128	116116	162164	205209	093099	084088	103103	198200	123123
271	2011/8	Male	ST06	ST07	3	0.96574	20	0.93641	2	0.5427	B	206206	111113	126128	116116	162162	209209	099099	084088	103103	196198	123129
272	2011/8	Male	ST06	ST07	28	0.996812	10	0.93641	2	0.53705	B	206206	111111	126126	116118	162164	209209	099099	084088	103109	200210	123123
273	2011/8	Male	ST06	ST07	40	0.731732	21	0.93641	2	0.5375	B	206206	111113	126128	116116	162162	209209	093099	084088	109109	204206	123123
274	2011/8	Male	ST06	ST07	34	0.966634	9	0.93641	2	0.54135	B	206206	113113	126126	116116	164164	209209	099099	088088	103103	198202	123123
275	2011/8	Male	ST06	ST07	39	0.98653	5	0.93641	2	0.53685	B	206206	113113	128128	116116	164164	209209	093099	088088	109109	200202	123123
276	2011/8	Male	ST06	ST07	23	0.434618	16	0.93641	2	0.5355	B	206206	113113	126128	116116	162164	209209	099099	084088	103103	198206	123123
277	2011/8	Male	ST06	ST07	10	0.792765	20	0.93641	1	0.51335	B	206206	113113	128128	116118	162164	209209	093099	084088	103109	198200	123127
278	2011/8	Male	ST06	ST07	25	0.999407	8	0.93641	2	0.53775	B	206206	111113	128128	114116	162164	209209	093093	084088	103103	198206	123123
279	2011/8	Male	ST06	ST07	30	0.963572	6	0.93641	2	0.5369	B	206206	111113	126128	116116	164164	209209	093099	088088	103109	206208	123123
280	2011/8	Male	ST06	ST07	14	0.990593	16	0.93641	2	0.5364	B	206206	113113	126128	116118	162164	209209	093099	NA	109113	204206	123123
281	2011/8	Male	ST06	ST07	4	1	24	0.93641	1	0.5481	B	206206	113113	126128	116116	162162	209211	099101	NA	103103	200202	123123
282	2011/8	Male	ST06	ST07	16	0.824355	16	0.93641	2	0.54055	B	206206	113113	126128	116118	162164	209209	093099	088088	103109	200202	123123
283	2011/8	Male	ST06	ST07	14	0.924351	5	0.93641	2	0.5405	B	206206	113113	126128	116118	162164	209209	093099	088088	103109	204206	123123
284	2011/8	Male	ST06	ST07	38	0.999636	17	0.93641	1	0.51275	B	206206	111113	126126	116116	162164	209209	093099	088088	107109	198206	129129
285	2011/8	Male	ST06	ST07	30	0.675757	20	0.93641	2	0.5314	B	206206	111113	126128	116116	164164	209209	093099	088088	109111	204206	123129
286	2011/8	Male	ST06	ST07	10	0.526424	5	0.93641	2	0.5425	B	206206	113113	126128	116118	164164	209209	093099	088088	103109	202204	123123
287	2011/8	Male	ST06	ST07	10	0.997938	27	0.93641	1	0.5202	B	206206	111113	128128	116118	164164	209209	093099	088088	107111	198200	123123
288	2011/8	Male	ST06	ST07	36	0.999672	14	0.93641	1	0.5489	B	206206	113113	128128	114116	164164	205211	095101	088088	107109	206208	129129
289	2011/8	Male	ST06	ST07	9	0.999273	14	0.93641	1	0.54255	B	206206	111113	126128	116118	164164	205209	095099	088088	103109	198208	125129
290	2011/8	Male	ST06	ST07	29	0.972698	8	0.93641	2	0.5014	B	206206	111111	128128	116118	162162	209209	093099	088088	103107	196198	123129
291	2011/8	Male	ST06	ST07	30	0.481142	25	0.93641	1	0.5111	B	206206	113113	126128	116116	164164	209209	093099	088088	103107	204206	123123
292	2011/8	Male	ST06	ST07	17	0.870358	5	0.93641	2	0.54485	B	206206	113113	126128	114116	164164	209209	093099	088088	103109	196198	123123
293	2011/8	Male	ST06	ST07	37	0.922613	5	0.93641	2	0.50905	B	206206	111115	128128	116118	162164	209209	093099	088088	103109	198200	123123
294	2011/5	Male	ST06	ST07	30	0.998157	21	0.93641	1	0.5424	B	206206	111113	126126	116116	164164	209209	093099	084088	103109	202204	123123
295	2011/5	Male	ST06	ST07	25	0.429388	15	0.93641	2	0.536	B	206206	113113	128128	116116	162162	207209	097099	082088	103107	204206	123125
296	2011/5	Male	ST06	ST07	32	0.967787	9	0.93641	1	0.5479	B	206206	113113	126126	116116	162162	209209	099099	088088	103103	200202	123123
297	2011/5	Male	ST06	ST07	39	0.617168	6	0.93641	2	0.53605	B	206206	111113	128128	116116	162164	209209	099099	088088	103109	198206	123123
298	2011/5	Female	ST06	ST07	13	0.983093	16	0.93641	2	0.5337	B	206206	113113	126128	116116	162162	209209	093099	088088	103109	198206	123123
299	2011/7	Female	ST06	ST07	34	0.98791	3	0.93641	1	0.5485	B	206206	113113	126128	116116	164164	209209	099099	088088	103103	200206	123123
300	2011/7	Female	ST06	ST07	32	0.965857	12	0.93641	2	0.53725	B	206206	111113	126128	116116	162164	209209	099099	088088	103103	202206	123125
301	2011/6	Male	ST06	ST07	17	0.60536	11	0.93641	2	0.53665	B	206206	111113	126128	NA	164164	205209	099099	088088	103109	NA	123123
302	2011/6	Male	ST06	ST07	34	0.703846	9	0.93641	2	0.5373	B	206206	113113	126126	116116	164164	209209	099099	088088	103103	198198	123123
303	2011/6	Female	ST06	ST07	14	0.899395	24	0.93641	2	0.52785	B	206206	113113	126128	116116	162164	209211	099101	088088	103103	194206	123123
304	2011/6	Male	ST06	ST07	3	0.963742	5	0.93641	1	0.5082	B	206206	113113	128130	116116	162164	209209	099099	088088	NA	198200	123123
305	2011/6	Male	ST06	ST07	14	0.64479	4	0.93641	2	0.543	B	206206	113113	126128	116116	162164	209209	099099	088088	103109	198206	123129
306	2011/6	Male	ST06	ST07	37	0.996052	8	0.93641	1	0.54715	B	206206	111111	126128	116118	162164	209209	099099	088088	107109	198198	123123
307	2011/6	Male	ST06	ST07	1	0.762404	3	0.93641	1	0.5399	B	206206	113113	128128	116118	162164	209209	099099	088088	103103	198206	123123
308	2011/6	Male	ST06	ST07	4	0.526814	21	0.93641	2	0.53885	B	206206	111113	126128	116116	162164	209209	099099	088088	103103	200200	123123
309	2011/6	Male	ST06	ST07	28	0.890968	9	0.93641	2	0.5444	B	206206	111111	126126	116116	162162	209209	099099	NA	109109	NA	123123
310	2011/6	Male	ST06	ST07	20	0.996309	7	0.93641	2	0.5403	B	206206	113113	126126	116116	162164	209209	099099	088088	103103	204206	123129
311	2011/6	Male	ST06	ST07	19	0.456876	26	0.93641	1	0.5369	B	202206	NA	126126	116116	162164	NA	095099	088088	103107	198200	123123
312	2011/6	Male	ST06	ST07	9	0.892372	26	0.93641	1	0.51035	B	206206	113113	126130	116116	164164	205209	095099	088088	103107	198204	123129
313	2011/6	Male	ST06	ST07	27	0.540263	12	0.93641	1	0.5035	B	206206	111113	126128	116118	162164	NA	099099	NA	103103	NA	123125
314	2011/7	Female	ST06	ST07	20	0.970458	12	0.93641	1	0.5487	B	206206	111113	126126	116118	162164	209209	099099	088088	103103	198204	123125
315	2011/7	Female	ST06	ST07	6	0.999253	7	0.93641	1	0.5073	B	206206	111113	126128	116118	164164	209209	099099	088088	103109	200204	123123
316	2011/7	Female	ST06	ST07	13	0.982434	9	0.93641	2	0.5401	B	206206	113113	126126	116116	162162	209209	099099	088088	103109	198198	123123
317	2011/7	Female	ST06	ST07	14	0.955048	4	0.93641	2	0.53715	B	206206	113113	126128	116116	162164	209209	099099	088088	103109	198206	123129
318	2011/7	Female	ST06	ST07	29	0.983191	6	0.93641	2	0.54025	B	206206	111111	128128	116116	164164	209209	099099	088088	103109	198198	123123
319	2011/7	Female	ST06	ST07	35	0.87999	14	0.93641	2	0.54665	B	206206	111113	126128	116116	162162	205209	095099	088088	107109	196204	123125
320	2011/7	Male	ST06	ST07	37	0.862807	12	0.93641	2	0.5383	B	206206	111111	126128	116118	164164	209209	093099	088088	103109	198202	123123
321	2011/7	Male	ST06	ST07	15	0.957756	20	0.93641	2	0.5482	B	206206	113113	128130	116118	162164	209217	093099	088088	109111	198208	123129
322	2011/7	Female	ST06	ST07	40	0.857722	15	0.93641	2	0.53735	B	206206	111113	126128	116116	162164	207209	097099	088088	109109	198200	123123
323	2011/7	Female	ST06	ST07	17	0.997422	9	0.93641	2	0.54035	B	206206	113113	128128	116116	164164	209209	099099	088088	103109	198198	123123
324	2011/7	Female	ST06	ST07	16	0.915084	7	0.93641	1	0.5479	B	206206	113113	126126	116118	162164	209209	099099	088088	103103	202208	123123
325	2011/7	Male	ST06	ST07	5	0.992712	26	0.93641	2	0.5403	B	206206	113113	126128	116116	164164	205209	095099	088088	103109	200202	123123
326	2011/7	Male	ST06	ST07	1	0.9449	5	0.93641	2	0.5461	B	206206	113113	128128	116116	162164	209209	099099	088088	103103	202204	123123
327	2011/7	Female	ST06	ST07	4	0.812811	3	0.93641	1	0.54785	B	206206	113113	NA	116118	162162	209209	099099	NA	NA	NA	NA
328	2011/7	Male	ST06	ST07	26	0.462167	26	0.93641	2	0.5389	B	206206	113113	126126	116118	164164	NA	095099	088088	107109	198200	123123
329	2011/7	Male	ST06	ST07	13	0.929935	5	0.93641	2	0.54235	B	206206	113113	126128	116116	162164	NA	099099	088088	109109	198200	123123
330	2011/7	Male	ST06	ST07	10	0.984979	27	0.93641	1	0.54635	B	206206	113113	128128	118118	164164	NA	093099	088088	107107	192200	123123
331	2011/7	Male	ST06	ST07	12	0.987939	5	0.93641	2	0.5368	B	206206	113113	128128	116118	162162	NA	099099	088088	103109	198204	123123
332	2011/7	Male	ST06	ST07	20	0.648764	17	0.93641	2	0.532	B	206206	113113	126126	116116	162164	209209	093099	088088	103103	206206	129131
333	2011/7	Male	ST06	ST07	40	0.981437	10	0.93641	1	0.54565	B	206206	111113	126126	116118	162164	209217	099099	088088	109109	206206	123123
334	2011/7	Male	ST06	ST07	27	0.59515	7	0.93641	2	0.53415	B	206206	111113	126128	116118	162164	209209	099099	088088	103103	200208	123123
335	2011/7	Female	ST06	ST07	35	0.999992	26	0.93641	1	0.54365	B	206206	113113	126128	116116	164164	205205	095095	088088	107109	198198	123123
336	2011/7	Male	ST06	ST07	5	0.977847	26	0.93641	2	0.53675	B	206206	113113	128128	116118	162164	205209	095099	088088	103103	198202	123123
337	2011/7	Male	ST06	ST07	38	0.914353	17	0.93641	1	0.529	B	206206	111113	126128	116116	164164	NA	093099	088088	107109	206206	129129
338	2011/7	Male	ST06	ST07	5	0.877099	26	0.93641	2	0.5421	B	206206	113113	126128	116116	162164	NA	095099	088088	103107	198202	123123
339	2011/7	Male	ST06	ST07	3	0.485941	9	0.93641	2	0.5372	B	206206	113113	126128	116116	162164	NA	099099	088088	103103	198198	123123
340	2011/7	Male	ST06	ST07	30	0.500906	6	0.93641	1	0.54925	B	206206	NA	126128	116116	164164	NA	093099	088088	109109	NA	123123
341	2011/7	Male	ST06	ST07	40	0.992109	20	0.93641	1	0.5461	B	206206	111113	126128	116118	162164	209209	093099	088088	105111	200204	123123
342	2011/7	Male	ST06	ST07	34	0.999687	21	0.93641	1	0.5367	B	206206	111113	126128	116116	164164	209209	093099	088088	103103	198204	123123
343	2011/7	Female	ST06	ST07	14	0.472449	3	0.93641	1	0.54495	B	206206	113113	126128	116116	162164	209209	099099	088088	103103	204206	123125
344	2011/7	Male	ST06	ST07	26	0.477974	26	0.93641	2	0.5359	B	206206	113113	126126	116118	162164	205209	095099	088088	103107	200204	123123
345	2011/7	Male	ST06	ST07	3	0.898964	8	0.93641	2	0.5224	B	206206	111113	128128	116118	162164	209209	099099	088088	103103	190198	123123
346	2011/7	Female	ST06	ST07	31	0.864103	4	0.93641	2	0.5406	B	206206	113113	126128	116116	164164	NA	099099	NA	103103	NA	129129
347	2011/7	Male	ST06	ST07	39	0.922156	6	0.93641	2	0.5411	B	206206	111113	128128	116116	162164	NA	093099	088088	109109	190198	123123
348	2011/7	Female	ST06	ST07	7	0.979398	7	0.93641	2	0.53975	B	206206	113113	126126	116116	164164	209209	099099	088088	103107	194200	123129
349	2011/7	Male	ST06	ST07	11	0.996907	19	0.93641	1	0.54775	B	206206	111113	126128	116116	162164	NA	093099	082088	103109	190196	123125
350	2011/7	Female	ST06	ST07	29	0.917834	8	0.93641	2	0.54265	B	206206	111111	128128	116116	162164	209209	099099	088088	NA	198206	123129
351	2011/7	Male	ST06	ST07	2	0.834425	22	0.93641	2	0.50535	B	206206	NA	126128	116116	162162	NA	093093	NA	103103	NA	125125
352	2011/7	Male	ST06	ST07	33	0.77803	8	0.93641	2	0.5359	B	206206	111113	128128	118118	162164	NA	093099	084088	103103	198206	123123
353	2011/7	Male	ST06	ST07	16	0.729531	7	0.93641	1	0.52545	B	206206	113113	126126	116118	164164	209209	099099	088088	103109	202206	123123
354	2011/7	Male	ST06	ST07	23	0.309076	15	0.93641	1	0.54525	B	206206	113113	126128	116116	162164	207209	093099	088088	103109	198202	123123
355	2011/7	Female	ST06	ST07	13	0.999794	5	0.93641	2	0.52445	B	206206	113113	126126	114116	162162	209209	099099	NA	109109	202204	123123
356	2011/7	Male	ST06	ST07	27	0.926749	7	0.93641	2	0.5372	B	202206	113113	126128	118118	162164	209209	099099	088088	103113	202206	123123
357	2011/7	Female	ST06	ST07	33	0.988285	24	0.93641	2	0.52715	B	206206	113113	126128	116118	162166	209209	099099	082082	103103	198206	117123
358	2011/7	Male	ST06	ST07	5	0.925424	15	0.93641	2	0.54085	B	206206	113113	126128	116118	162164	203207	095099	088088	103107	202206	123123
359	2011/7	Female	ST06	ST07	19	0.841564	11	0.93641	1	0.53265	B	206206	111113	126126	116116	162162	205209	095099	088088	103109	198202	123123
360	2011/7	Male	ST06	ST07	13	0.98854	7	0.93641	2	0.5458	B	206206	113113	126128	116116	162164	NA	099099	088088	109111	202208	123123
361	2011/7	Male	ST06	ST07	13	0.975009	13	0.93641	2	0.52965	B	206206	113113	126128	114116	162162	NA	099099	088088	103109	198198	123125
362	2011/7	Male	ST06	ST07	3	0.883732	6	0.93641	1	0.534	B	206206	111113	126128	116116	162164	NA	099099	088088	103103	198200	123123
363	2011/7	Male	ST06	ST07	17	0.99998	6	0.93641	1	0.54805	B	206206	113113	126128	116116	164164	NA	099099	088088	109109	198206	123123
364	2011/7	Male	ST06	ST07	34	0.999605	21	0.93641	1	0.54625	B	206206	111113	126128	116116	164164	209209	093099	088088	103103	198200	123123
365	2011/7	Male	ST06	ST07	20	0.334115	20	0.93641	2	0.5281	B	206206	NA	126126	116118	162164	NA	093099	088088	103103	200206	127129
366	2011/8	Male	ST06	ST07	23	0.954309	21	0.93641	2	0.5444	B	206206	111113	126128	116116	162162	205209	093099	084088	103109	198200	123123
367	2011/8	Male	ST06	ST07	32	0.75617	16	0.93641	2	0.53215	B	206206	113113	126126	116116	162164	209209	093099	088088	103111	198202	123123
368	2011/8	Male	ST06	ST07	30	0.956895	27	0.93641	2	0.5348	B	206206	113113	126128	116116	164164	205209	093099	088088	107109	198200	121123
369	2011/8	Male	ST06	ST07	1	0.972974	21	0.93641	2	0.5291	B	206206	113113	128132	116116	164164	209209	093099	088088	103103	198206	123123
370	2011/8	Male	ST06	ST07	22	0.937681	19	0.93641	1	0.51395	B	206206	111113	128128	116116	164164	209209	093099	088088	103103	NA	125129
371	2011/8	Male	ST06	ST07	9	0.276495	25	0.93641	1	0.53955	B	206206	113113	126128	116116	164164	205209	095097	088088	103103	204206	129129
372	2011/8	Male	ST06	ST07	10	0.925568	20	0.93641	2	0.5415	B	206206	111113	128128	116118	162164	209209	093099	088088	103111	204206	123123
373	2011/8	Male	ST06	ST07	34	1	16	0.93641	1	0.5466	B	206206	113113	126128	116116	164164	209209	093099	088088	103103	198206	123123
374	2011/8	Male	ST06	ST07	12	0.46273	8	0.93641	2	0.5431	B	206206	111113	128128	116118	162162	209209	093099	084088	109109	196198	123123
375	2011/8	Female	ST06	ST07	1	0.857722	20	0.93641	2	0.53735	B	206206	111113	128128	116116	NA	209209	099099	088088	103103	194198	NA
376	2011/8	Male	ST06	ST07	10	0.967474	16	0.93641	2	0.51375	B	206206	113113	128128	116118	164164	209209	093099	088088	103109	196198	123123
377	2011/8	Male	ST06	ST07	18	0.93965	12	0.93641	2	0.54015	B	206206	113113	126126	116116	164164	209209	093099	088088	103109	198202	125125
378	2011/8	Male	ST06	ST07	26	0.953022	26	0.93641	2	0.52905	B	206206	113113	126126	114116	164164	205209	093099	088096	107107	202206	123123
379	2011/8	Male	ST06	ST07	5	0.998171	27	0.93641	2	0.53955	B	206206	113113	128128	116116	164164	205209	093099	088088	103103	198202	123123
380	2011/8	Male	ST06	ST07	34	0.792311	16	0.93641	2	0.5368	B	206206	113113	126126	116116	164164	209209	093099	088088	103103	198206	123125
381	2011/8	Male	ST06	ST07	10	0.754204	8	0.93641	1	0.54635	B	206206	111113	128128	116118	164164	209209	093099	088088	103109	196198	123123
382	2011/8	Male	ST06	ST07	15	0.993075	16	0.93641	1	0.5464	B	206206	113113	126128	116118	162164	209209	093099	088088	109111	198206	123125
383	2011/8	Male	ST06	ST07	10	0.766416	27	0.93641	2	0.5364	B	206206	113113	128128	116116	164164	NA	093099	084088	103107	200208	123123
384	2011/8	Male	ST06	ST07	1	0.451749	27	0.93641	2	0.5303	B	206206	113113	128128	116116	164164	209209	093099	088088	103107	198206	123123
385	2011/8	Male	ST06	ST07	10	0.855628	25	0.93641	1	0.5481	B	206206	113113	126128	116118	164164	209209	093099	088088	103107	204206	123123
386	2011/8	Male	ST06	ST07	35	0.98448	11	0.93641	2	0.54555	B	206206	111113	126128	116116	164164	205209	095099	088088	107109	198200	123123
387	2011/8	Male	ST06	ST07	29	0.780403	6	0.93641	2	0.53965	B	206206	111111	128128	116116	162164	209209	093099	088088	103107	198206	123123
388	2011/8	Male	ST06	ST07	6	0.865625	10	0.93641	2	0.5477	B	206206	111111	126126	116118	164164	209209	093099	088088	103103	202206	123123
389	2011/8	Male	ST06	ST07	/	/	/	/	/	/	/	NA	NA	NA	NA	NA	NA	NA	NA	NA	NA	NA
390	2011/7	Male	ST07	ST11	2	0.571483	22	0.93641	1	0.5243	B	206206	113113	126128	116116	NA	209209	099099	088088	103103	200200	125125
391	2011/7	Male	ST07	ST11	35	0.98815	11	0.93641	2	0.5378	B	200206	111113	128128	116116	NA	NA	095099	088088	107109	NA	123123
392	2011/7	Male	ST07	ST11	22	0.82809	22	0.93641	2	0.53835	B	206206	113113	128128	116116	NA	209209	099099	088088	103107	198200	125125
393	2011/7	Female	ST07	ST11	27	0.914217	7	0.93641	2	0.53725	B	206206	113113	126128	116118	162164	209209	099099	088088	103107	204206	123123
394	2011/7	Female	ST07	ST11	32	0.718248	12	0.93641	1	0.5433	B	206206	111113	126126	116116	162164	209209	099099	088088	103103	200200	119125
395	2011/7	Male	ST07	ST11	12	0.955302	5	0.93641	2	0.54275	B	200206	113113	128128	116118	NA	209209	099099	088088	103109	198200	123123
396	2011/7	Male	ST07	ST11	31	0.978198	20	0.93641	1	0.5055	B	206206	113113	126128	116116	NA	209209	099099	084088	103103	200202	129129
397	2011/7	Male	ST07	ST11	/	/	/	/	/	/	/	NA	NA	NA	NA	NA	NA	NA	NA	NA	NA	NA
398	2011/7	Male	ST07	ST11	2	0.89053	15	0.93641	2	0.52635	B	206206	113113	126130	116118	NA	207209	097099	088088	103109	204206	125125
399	2011/7	Male	ST08	ST11	38	0.976781	17	0.93641	2	0.5368	B	206206	113113	126126	116116	NA	209209	099099	088088	109109	198204	129129
400	2011/7	Male	ST08	ST11	39	0.98944	6	0.93641	2	0.5321	B	206206	NA	128128	116116	NA	209209	099099	088088	109109	NA	123123
401	2011/7	Male	ST08	ST11	1	0.964393	6	0.93641	1	0.54625	B	206206	111113	128128	116116	NA	209209	099099	088088	103103	198206	123123
402	2011/7	Male	ST08	ST11	32	0.94493	3	0.93641	1	0.50035	B	206206	113113	126126	116116	162162	209209	099099	088088	103103	198200	123123
403	2011/7	Male	ST08	ST11	5	0.961803	11	0.93641	2	0.5008	B	206206	111113	122128	116116	NA	205209	095099	088088	103107	200202	123123
404	2011/7	Female	ST08	ST11	36	0.99984	26	0.93641	2	0.5366	B	206206	113113	128128	116118	164164	205209	095099	088088	103109	198206	123129
405	2011/7	Male	ST08	ST11	27	0.658254	3	0.93641	2	0.52825	B	206206	113113	126128	116118	164164	209209	099099	088088	103103	198206	123123
406	2011/7	Female	ST08	ST11	29	0.995325	7	0.93641	2	0.5137	B	206206	111111	128128	116116	164164	209209	099099	088088	103109	202206	123123
407	2011/7	Male	ST08	ST11	32	0.985781	21	0.93641	1	0.54185	B	206206	111113	126126	116116	NA	209209	093099	088088	103103	NA	123123
408	2011/7	Male	ST08	ST11	5	0.983877	15	0.93641	2	0.54005	B	206206	NA	128130	116116	NA	207209	095099	088088	103107	204206	123123
409	2011/7	Female	ST08	ST11	12	0.932382	3	0.93641	2	0.5337	B	206206	113113	128128	116118	162164	209209	099099	088088	103109	198206	123125
410	2011/7	Male	ST08	ST11	7	0.934772	12	0.93641	2	0.53815	B	206206	NA	126126	116116	NA	209209	099099	088088	109109	NA	123125
411	2011/7	Female	ST08	ST11	1	0.891085	5	0.93641	2	0.541	B	206206	113113	128128	114116	162164	209209	099099	088088	103103	198210	123123
412	2011/7	Male	ST08	ST11	39	0.944465	5	0.93641	1	0.54815	B	206206	113113	128128	116116	164164	209209	099099	088088	103109	206210	123123
413	2011/7	Male	ST08	ST11	3	0.962164	9	0.93641	1	0.5463	B	206206	NA	128128	116116	NA	209209	099099	088088	103103	198198	123123
414	2011/7	Male	ST08	ST11	10	0.94382	15	0.93641	2	0.5408	B	206206	NA	128128	116118	NA	207209	097099	088088	103109	198202	123123
415	2011/7	Male	ST08	ST11	7	0.978976	7	0.93641	2	0.53215	B	206206	111113	126126	116116	NA	209209	099099	088088	109109	204206	123129
416	2011/7	Female	ST08	ST11	18	0.835464	12	0.93641	2	0.5328	B	206206	111111	126128	116118	162164	209209	099099	088088	103109	198206	125125
417	2011/7	Male	ST08	ST11	7	0.981139	16	0.93641	1	0.5463	B	206206	113113	126126	116116	164164	209209	099099	084088	103109	198206	123123
418	2011/7	Male	ST08	ST11	31	0.844969	20	0.93641	2	0.541	B	206206	111113	126128	116118	162164	209209	093099	088088	103103	206208	129129
419	2011/7	Female	ST08	ST11	9	0.479885	26	0.93641	2	0.53625	B	206206	113113	126128	116118	164164	205209	095099	088088	103107	198200	123129
420	2011/7	Female	ST08	ST11	16	0.936197	16	0.93641	2	0.54495	B	206206	113113	126126	116118	164164	209209	099099	088088	103111	202212	123123
421	2011/7	Female	ST08	ST11	15	0.904937	13	0.93641	2	0.54285	B	206206	113113	126128	116118	162164	209209	099099	088088	109109	202204	125129
422	2011/7	Male	ST08	ST11	5	0.979115	11	0.93641	2	0.54085	B	206206	113113	126128	116116	NA	205209	095099	088088	103107	198206	123123
423	2011/7	Female	ST08	ST11	17	0.597533	9	0.93641	1	0.5456	B	206206	113113	126128	116116	164164	209209	099099	088088	103109	198198	123123
424	2011/7	Female	ST08	ST11	29	0.90558	20	0.93641	2	0.5403	B	206206	111111	128128	116116	162162	209209	099099	088088	103103	198198	123129
425	2011/7	Male	ST08	ST11	32	0.799543	7	0.93641	2	0.54515	B	200206	111113	126126	116116	NA	209209	099099	088088	103103	202206	123123
426	2011/7	Female	ST08	ST11	32	0.880495	3	0.93641	2	0.5332	B	206206	113113	126126	116116	162164	209209	099099	088088	103103	198206	123123
427	2011/7	Male	ST08	ST11	1	0.999838	21	0.93641	2	0.5345	B	206206	113113	128132	116116	NA	209209	099099	088088	103103	198200	123123
428	2011/7	Male	ST08	ST11	15	0.904652	13	0.93641	1	0.54855	B	206206	NA	128128	116118	NA	209209	099099	088088	109109	NA	125125
429	2011/7	Female	ST08	ST11	18	0.920451	12	0.93641	2	0.53945	B	206206	111113	126126	116116	162164	209209	099099	088088	103103	198198	125125
430	2011/7	Female	ST08	ST11	32	0.974329	9	0.93641	2	0.5431	B	206206	113113	126126	116116	162164	209209	099099	088088	103103	198202	123123
431	2011/7	Female	ST08	ST11	22	0.437106	22	0.93641	1	0.54835	B	206206	113113	126128	116116	164164	209209	099099	088088	103103	198198	125125
432	2011/7	Male	ST08	ST11	37	0.984338	8	0.93641	2	0.53785	B	206206	111111	126128	116118	NA	209209	099099	088088	103109	NA	123123
433	2011/7	Female	ST08	ST11	16	0.996967	7	0.93641	2	0.5361	B	206206	113113	126126	116118	164164	209209	099099	088088	103109	202208	123123
434	2011/7	Male	ST08	ST11	2	0.951115	13	0.93641	2	0.5342	B	200206	113113	122128	114116	NA	209209	099099	088088	107109	NA	125125
435	2011/7	Female	ST08	ST11	6	0.79548	12	0.93641	2	0.5439	B	206206	111113	126126	116118	164164	209209	099099	088088	103103	198200	121123
436	2011/7	Female	ST08	ST11	17	0.839239	4	0.93641	2	0.53775	B	206206	113113	126128	116116	164164	209209	099099	088088	103109	206212	123129
437	2011/7	Male	ST08	ST11	7	0.999985	10	0.93641	2	0.54225	B	206206	111113	126126	116116	NA	209209	099099	088088	109109	206206	123123
438	2011/7	Male	ST08	ST11	31	0.999926	20	0.93641	2	0.5435	B	206206	111113	126128	116116	NA	209209	093099	088088	103103	204206	129129
439	2011/7	Male	ST08	ST11	2	0.915165	22	0.93641	2	0.5436	B	206206	113113	126128	116116	NA	209209	099099	088088	107109	198200	125125
440	2011/7	Male	ST08	ST11	31	0.879922	25	0.93641	2	0.54395	B	200206	113113	126126	116118	NA	209209	099099	088088	103103	NA	129129
441	2011/7	Male	ST08	ST11	1	0.97793	25	0.93641	2	0.53985	B	200206	113113	128128	116116	NA	209209	099099	088088	103103	NA	123123
442	2011/7	Male	ST08	ST11	7	0.970768	3	0.93641	2	0.5394	B	206206	NA	126126	116116	NA	209209	099099	088088	103107	198200	123123
443	2011/7	Female	ST08	ST11	4	0.991434	3	0.93641	1	0.5332	B	206206	113113	126128	116118	162162	209209	099099	088088	103103	198206	123123
444	2011/7	Male	ST08	ST11	9	0.977315	11	0.93641	2	0.53325	B	206206	111113	126128	116116	NA	205209	095099	088088	103109	198200	123129
445	2011/7	Male	ST08	ST11	12	0.734512	20	0.93641	2	0.5414	B	206206	113113	128128	116118	NA	209209	099099	088088	103109	198200	123129
446	2011/7	Female	ST08	ST11	14	0.564502	4	0.93641	2	0.54515	B	206206	113113	126128	116116	162164	209209	099099	088088	103109	198206	123129
447	2011/6	Male	ST08	ST11	2	0.997937	12	0.93641	2	0.5332	B	206206	113113	128128	116118	162162	209209	093099	088088	103109	198204	125125
448	2011/6	Male	ST08	ST11	2	0.951351	21	0.93641	2	0.50825	B	206206	113113	126128	116116	162164	209209	093099	088088	103103	200204	123125
449	2011/6	Male	ST08	ST11	27	0.999988	3	0.93641	2	0.5246	B	206206	113113	126128	116118	164164	209209	099099	088088	103103	198206	123125
450	2011/6	Male	ST08	ST11	9	0.986083	24	0.93641	2	0.52895	B	206206	NA	126128	116116	162164	205209	095099	088088	103103	NA	121129
451	2011/6	Male	ST08	ST11	27	0.564266	9	0.93641	1	0.5005	B	206206	113113	126128	114116	162164	209209	099099	088088	103103	198202	123123
452	2011/6	Male	ST08	ST11	15	0.823328	12	0.93641	2	0.54175	B	206206	111113	126128	114116	162164	209209	099099	088088	109109	198204	119121
453	2011/6	Male	ST08	ST11	32	0.880147	21	0.93641	1	0.54505	B	206206	NA	126126	116116	162164	209209	099099	084088	103103	NA	123123
454	2011/6	Male	ST08	ST11	36	0.492494	20	0.93641	2	0.5332	B	206206	113113	128128	116118	164164	209209	093099	084088	103109	198198	129129
455	2011/6	Male	ST08	ST11	15	0.857722	5	0.93641	2	0.53615	B	206206	113113	126128	116118	162164	209209	093099	088088	109109	198200	123123
456	2011/6	Male	ST08	ST11	19	0.960245	11	0.93641	2	0.54565	B	206206	111113	126126	116116	162164	205209	095099	088088	103109	198204	123123
457	2011/6	Male	ST08	ST11	17	0.89406	3	0.93641	2	0.53535	B	206206	113113	126128	116116	164164	209209	099099	088088	103111	198206	123123
458	2011/6	Male	ST08	ST11	13	0.882193	3	0.93641	2	0.54125	B	206206	113113	126126	116118	162162	209209	099099	088088	109111	NA	123123
459	2011/7	Male	ST08	ST11	2	0.976016	13	0.93641	1	0.54695	B	206206	113113	122128	116116	NA	209209	099099	084088	103109	202204	125125
460	2011/7	Female	ST08	ST11	38	0.804818	20	0.93641	2	0.54475	B	206206	113113	128130	116116	162164	209209	093099	084088	109111	198204	129129
461	2011/7	Female	ST08	ST11	39	0.929383	9	0.93641	2	0.54215	B	206206	113113	128128	116116	162164	209209	099099	088088	103109	198202	123123
462	2011/7	Female	ST08	ST11	17	0.952633	5	0.93641	2	0.52775	B	206206	NA	126128	116118	164164	209209	099099	088088	103109	198200	123123
463	2011/7	Female	ST08	ST11	5	0.995835	27	0.93641	2	0.52975	B	206206	NA	128128	116116	NA	205209	093099	NA	NA	NA	123123
464	2011/7	Female	ST08	ST11	27	0.968515	3	0.93641	2	0.541	B	206206	113113	126128	116118	164164	209209	099099	088088	103103	198200	123123
465	2011/7	Female	ST08	ST11	12	0.998456	20	0.93641	1	0.54135	B	206206	113113	128128	116116	162164	209209	099099	088088	103109	198206	123127
466	2011/7	Female	ST08	ST11	6	0.391021	7	0.93641	2	0.54355	B	206206	111113	126128	116116	164164	209209	099099	088088	103103	194206	123123
467	2011/7	Female	ST08	ST11	39	0.67192	6	0.93641	2	0.5424	B	206206	111113	128128	116116	164164	209209	099099	088088	109109	198200	123123
468	2011/9	Female	ST08	ST11	33	0.782998	19	0.93641	1	0.54075	B	206206	113113	126128	116118	162164	209209	093099	082088	103103	190202	123123
469	2011/6	Male	ST09	ST12	1	0.825545	27	0.93641	1	0.52845	B	206206	111113	128128	116118	164164	209209	099099	088088	103103	NA	123123
470	2011/6	Male	ST09	ST12	28	1	10	0.93641	1	0.5488	B	206206	111111	126126	116116	162164	209209	099099	088088	103109	NA	123123
471	2011/7	Male	ST09	ST12	7	0.992606	9	0.93641	1	0.5281	B	206206	113113	126126	116116	162164	209209	099099	088088	103109	198198	123123
472	2011/7	Male	ST09	ST12	35	0.631929	11	0.93641	1	0.54705	B	206206	NA	126128	116116	162164	NA	095099	088088	107109	198206	123123
473	2011/6	Male	ST09	ST12	14	1	9	0.93641	1	0.54745	B	206206	NA	126128	116116	162164	209209	099099	088088	103109	NA	123123
474	2011/6	Male	ST09	ST12	13	0.950565	5	0.93641	2	0.53065	B	206206	111113	126130	116118	162162	209209	099099	088088	109109	NA	123123
475	2011/6	Male	ST09	ST12	15	0.994425	13	0.93641	2	0.5417	B	206206	NA	126128	118118	164164	209209	099099	088088	109109	198198	123125
476	2011/6	Male	ST09	ST12	12	0.6464	5	0.93641	2	0.5303	B	206206	NA	128128	116118	162162	209209	099099	088088	103109	198198	123123
477	2011/6	Male	ST09	ST12	39	0.677654	7	0.93641	2	0.53695	B	206206	NA	128128	116116	162164	209209	099099	088088	109109	204208	123123
478	2011/6	Male	ST09	ST12	35	0.662859	26	0.93641	1	0.51735	B	206206	NA	128128	116118	162164	205209	095099	088088	107109	198210	123123
479	2011/7	Male	ST09	ST12	8	0.989141	11	0.93641	1	0.5415	B	206206	NA	NA	116116	162164	NA	095095	088088	NA	206206	123123
480	2011/7	Male	ST09	ST12	34	0.563963	25	0.93641	2	0.54455	B	206206	113113	126128	116116	164164	209209	099099	088088	103103	196208	123129
481	2011/7	Male	ST09	ST12	3	0.993995	6	0.93641	1	0.54675	B	206206	111113	126128	116116	162164	209209	099099	088088	103109	198200	123123
482	2011/7	Male	ST09	ST12	/	/	/	/	/	/	/	NA	NA	126126	NA	164164	209209	099099	NA	NA	NA	123123
483	2011/7	Male	ST09	ST12	/	/	/	/	/	/	/	206206	NA	NA	116116	NA	209209	NA	NA	NA	NA	NA
484	2011/7	Male	ST09	ST12	29	0.996903	6	0.93641	1	0.5479	B	NA	111111	128128	116116	164164	209209	099099	NA	NA	NA	123123
485	2011/7	Male	ST09	ST12	29	0.794209	6	0.93641	1	0.5174	B	206206	111111	128128	116116	162164	NA	099099	NA	103103	NA	NA
486	2011/7	Male	ST09	ST12	39	0.961818	11	0.93641	2	0.53945	B	206206	NA	128128	116116	164164	NA	095099	NA	NA	200202	123123
487	2011/7	Male	ST09	ST12	/	/	/	/	/	/	/	206206	NA	NA	NA	162162	NA	099099	NA	NA	NA	NA
488	2011/6	Female	ST09	ST12	12	0.990935	8	0.93641	2	0.51905	B	206206	113115	128128	116118	162164	209209	099099	088088	109111	198206	123123
489	2011/6	Male	ST09	ST12	4	0.998039	6	0.93641	2	0.5263	B	206206	111113	128128	116116	162162	209209	099099	088088	103103	NA	123123
490	2011/6	Male	ST09	ST12	27	0.542515	25	0.93641	1	0.54665	B	206206	113113	126128	116118	164164	209209	099099	088088	103115	NA	123129
491	2011/6	Male	ST09	ST12	6	0.948416	20	0.93641	2	0.52915	B	206206	111111	126128	116116	164164	209209	099099	088088	103111	NA	123129
492	2011/6	Female	ST09	ST12	40	0.963896	5	0.93641	1	0.5475	B	206206	111113	126128	114116	162164	209209	099099	088088	103109	200204	123123
493	2011/6	Male	ST09	ST12	12	0.649617	27	0.93641	2	0.54385	B	206206	NA	128128	116118	162164	209209	099099	088088	NA	NA	121123
494	2011/6	Male	ST09	ST12	39	0.994332	6	0.93641	1	0.50845	B	206206	NA	128128	116116	164164	209209	099099	NA	103109	198208	123123
495	2011/6	Female	ST09	ST12	20	0.915874	3	0.93641	2	0.51625	B	206206	113113	126126	116118	164164	209209	099099	088088	103103	206206	123123
496	2011/6	Male	ST09	ST12	/	/	/	/	/	/	/	206206	NA	128128	116116	NA	209209	NA	088088	NA	NA	NA
497	2011/6	Female	ST09	ST12	12	0.97728	5	0.93641	2	0.54265	B	206206	111113	128128	116118	162164	209209	099099	088088	109109	204206	123123
498	2011/6	Male	ST09	ST12	7	0.996099	9	0.93641	2	0.5307	B	206206	NA	126126	116116	164164	209209	099099	NA	109109	198198	123123
499	2011/6	Female	ST09	ST12	35	0.868909	11	0.93641	1	0.5468	B	206206	113113	128128	116116	162162	205209	095099	088088	107109	198200	123129
500	2011/6	Male	ST09	ST12	30	0.982273	17	0.93641	2	0.5267	B	206206	NA	126126	116116	164164	205209	093099	088088	109109	196198	NA
501	2011/6	Male	ST09	ST12	6	0.91822	19	0.93641	2	0.53675	B	206206	111113	126126	116116	164164	209209	099099	088088	103113	190196	123129
502	2011/6	Male	ST09	ST12	29	0.914784	19	0.93641	2	0.54135	B	206206	111111	128128	116116	162164	209209	099099	088088	103107	NA	123125
503	2011/6	Male	ST09	ST12	4	0.998891	3	0.93641	2	0.5361	B	206206	113113	128128	116116	162162	209209	099099	088088	103103	NA	123123
504	2011/6	Male	ST09	ST12	6	0.999087	8	0.93641	1	0.5481	B	206206	111111	126126	114118	162164	209209	099099	088088	103103	190192	123123
505	2011/6	Male	ST09	ST12	/	/	/	/	/	/	/	NA	NA	NA	NA	NA	NA	NA	NA	NA	NA	NA
506	2011/6	Male	ST09	ST12	32	0.972283	21	0.93641	2	0.5299	B	206206	NA	126126	116116	162164	209209	099099	088088	103107	198202	123123
507	2011/6	Male	ST09	ST12	8	0.976132	26	0.93641	2	0.54405	B	206206	NA	128130	116116	164164	205205	099099	088088	109109	206206	123123
508	2011/6	Female	ST09	ST12	37	0.96015	8	0.93641	2	0.54305	B	206206	111111	126128	116118	164164	209209	099099	088088	107109	196198	123123
509	2011/6	Male	ST09	ST12	/	/	/	/	/	/	/	206206	NA	126126	116116	NA	NA	093093	088088	NA	NA	NA
510	2011/6	Male	ST09	ST12	7	0.936804	12	0.93641	2	0.54015	B	206206	111113	126126	116116	164164	209209	099099	088088	109109	198200	123125
511	2011/6	Female	ST09	ST12	27	0.574316	3	0.93641	2	0.54235	B	206206	113113	126128	116118	162164	209209	099099	088088	103103	198206	123123
512	2011/6	Male	ST09	ST12	7	0.99411	10	0.93641	2	0.5394	B	206206	NA	126126	116116	164164	209209	099099	088088	NA	NA	123123
513	2011/6	Male	ST09	ST12	19	0.991573	11	0.93641	2	0.52815	B	206206	111113	126126	116116	162164	205205	095095	088088	103109	196198	123123
514	2011/6	Male	ST09	ST12	17	0.935128	8	0.93641	1	0.5476	B	206206	111113	126128	116116	164164	209209	099099	088088	103107	190198	123129
515	2011/6	Male	ST09	ST12	12	0.981981	5	0.93641	2	0.5405	B	206206	111113	128128	116118	162162	209209	099099	088088	109109	198200	123123
516	2011/7	Male	ST09	ST12	1	0.951017	3	0.93641	2	0.5404	B	206206	113113	128128	116116	162164	NA	099099	088088	103103	200206	123123
517	2011/7	Male	ST09	ST12	35	0.818655	26	0.93641	2	0.5396	B	206206	113113	126128	116116	162164	205209	095099	088088	107109	198202	123129
518	2011/7	Male	ST09	ST12	12	0.658979	3	0.93641	2	0.52515	B	206206	113113	128128	116118	162164	209209	099099	088088	103109	206206	123123
519	2011/7	Male	ST09	ST12	30	0.887201	21	0.93641	2	0.53455	B	206206	113113	126126	116116	164164	209209	093099	088088	107109	198200	123123
520	2011/7	Female	ST09	ST12	39	0.892141	5	0.93641	1	0.5127	B	206206	113115	128128	116116	164164	209209	099099	088088	109109	202206	123123
521	2011/7	Male	ST09	ST12	40	0.954636	12	0.93641	2	0.53665	B	206206	111113	126128	116116	162164	209209	093099	088088	109109	198206	123125
522	2011/7	Male	ST09	ST12	27	0.993031	7	0.93641	1	0.54845	B	206206	111113	126128	118118	164164	NA	099099	NA	103103	NA	123123
523	2011/7	Male	ST09	ST12	25	0.95152	24	0.93641	2	0.5279	B	206206	111113	128128	116116	162164	NA	099101	NA	NA	NA	123123
524	2011/7	Male	ST09	ST12	6	0.998977	7	0.93641	1	0.5482	B	206206	111111	126128	116118	164164	NA	099099	088088	103109	200206	123123
525	2011/7	Male	ST09	ST12	39	0.993582	6	0.93641	1	0.53795	B	206206	111113	128128	116116	164164	209209	099099	088088	109109	198206	123123
526	2011/7	Male	ST09	ST12	40	0.990856	6	0.93641	2	0.5403	B	206206	111113	126128	116116	162164	209209	093099	088088	109109	198200	123123
527	2011/7	Male	ST09	ST12	29	0.981885	6	0.93641	1	0.5486	B	206206	111111	128128	116116	162164	209209	099099	088088	103103	198206	123123
528	2011/7	Male	ST09	ST12	28	1	11	0.93641	1	0.54615	B	206206	111111	126126	116116	162164	205209	095099	088088	107109	206206	123123
529	2011/7	Male	ST09	ST12	39	0.518608	4	0.93641	2	0.53585	B	206206	113113	128128	116116	162164	209209	099099	088088	109109	202202	123129
530	2011/7	Male	ST09	ST12	13	0.572028	9	0.93641	1	0.54865	B	206206	113113	NA	116116	162162	209209	099099	088088	109109	NA	123123
531	2011/7	Male	ST09	ST12	27	0.840226	3	0.93641	2	0.5436	B	206206	113113	126128	116118	162164	209209	099099	088088	103111	198206	123125
532	2011/7	Male	ST09	ST12	15	0.97741	13	0.93641	1	0.549	B	206206	113113	126128	116116	164164	209209	099099	088088	109109	198198	123125
533	2011/7	Male	ST09	ST12	/	/	/	/	/	/	/	NA	109109	NA	NA	162162	NA	NA	088096	097097	NA	NA
534	2011/7	Female	ST09	ST12	3	0.932562	9	0.93641	1	0.5464	B	206206	111113	126128	116116	162164	209209	099099	088088	103103	198198	123123
535	2011/7	Male	ST09	ST12	30	0.956408	16	0.93641	2	0.5167	B	206206	113113	126128	116116	164164	209209	093099	088088	109109	198206	123123
536	2011/7	Male	ST09	ST12	39	0.904052	6	0.93641	1	0.5466	B	206206	111113	128128	116116	164164	209209	099099	088088	103109	200206	123123
537	2011/7	Male	ST09	ST12	8	0.953953	26	0.93641	1	0.5479	B	206206	113113	126128	116118	162162	205209	095099	088088	109109	200206	123123
538	2011/7	Male	ST09	ST12	20	0.929386	3	0.93641	1	0.54925	B	206206	113113	126126	118118	162164	209209	099099	088088	103103	206206	123123
539	2011/7	Male	ST09	ST12	7	0.975002	3	0.93641	2	0.5363	B	206206	113113	126126	116116	162164	209209	099099	088088	111111	NA	123123
540	2011/7	Female	ST09	ST12	37	0.831259	8	0.93641	2	0.52845	B	206206	111111	126128	116118	162164	209209	099099	088088	103103	198206	123123
541	2011/7	Male	ST09	ST12	7	0.735279	10	0.93641	2	0.53895	B	NA	NA	126126	116116	164164	NA	099099	088088	NA	NA	123123
542	2011/7	Male	ST09	ST12	7	0.993998	9	0.93641	1	0.5296	B	206206	NA	126126	NA	162164	NA	099099	NA	103109	NA	123123
543	2011/7	Male	ST09	ST12	10	0.914072	25	0.93641	2	0.5416	B	206206	NA	126128	118118	164164	NA	093099	088088	103107	204204	123123
544	2011/7	Male	ST09	ST12	/	/	/	/	/	/	/	NA	NA	126128	116116	164164	NA	097097	NA	109109	NA	NA
545	2011/7	Male	ST09	ST12	16	0.811735	10	0.93641	2	0.5417	B	206206	NA	126126	116118	164164	NA	099099	088088	103109	NA	123123
546	2011/7	Male	ST09	ST12	35	0.624191	11	0.93641	2	0.5382	B	206206	111113	128128	116116	162164	205209	095099	080088	107109	192198	123123
547	2011/7	Male	ST09	ST12	34	0.968184	10	0.93641	2	0.5467	B	206206	NA	126126	116116	164164	NA	099099	088088	103103	NA	123123
548	2011/7	Male	ST09	ST12	6	0.997292	18	0.93641	2	0.5453	B	206206	109111	124124	NA	164164	209209	099099	NA	103107	NA	123123
549	2011/7	Male	ST09	ST12	/	/	/	/	/	/	/	NA	NA	NA	NA	162162	NA	NA	NA	NA	NA	123123
550	2011/7	Male	ST09	ST12	/	/	/	/	/	/	/	206206	NA	124128	NA	162162	NA	NA	NA	NA	NA	NA
551	2011/7	Male	ST09	ST12	4	0.987996	4	0.93641	2	0.54845	B	206206	NA	124128	116116	162162	NA	099099	088088	103103	NA	NA
552	2011/7	Female	ST09	ST12	28	0.971062	8	0.93641	2	0.53715	B	206206	111111	126126	114116	162164	209209	099099	084088	109109	192198	123123
553	2011/7	Male	ST09	ST12	39	0.99648	15	0.93641	1	0.54715	B	206206	NA	128128	116116	164164	NA	097097	NA	NA	NA	123123
554	2011/7	Male	ST09	ST12	2	0.983058	14	0.93641	2	0.52425	B	206206	NA	126128	116116	162164	205209	095099	088088	103109	NA	125125
555	2011/7	Male	ST09	ST12	36	0.90431	4	0.93641	2	0.5391	B	206206	113113	128128	NA	164164	209209	099099	NA	109109	NA	123129
556	2011/7	Male	ST09	ST12	9	0.945663	25	0.93641	2	0.5291	B	206206	NA	126128	116116	164164	205209	09397	088088	103107	NA	123129
557	2011/7	Female	ST09	ST12	2	0.995583	22	0.93641	2	0.5314	B	206206	NA	126128	116116	162162	209209	099099	088088	109109	200200	125125
558	2011/7	Male	ST09	ST12	25	0.991189	15	0.93641	2	0.5409	B	206206	NA	128128	116116	162162	209209	097097	NA	103109	NA	123127
559	2011/7	Male	ST09	ST12	/	/	/	/	/	/	/	206206	NA	NA	NA	162164	NA	097097	NA	107109	NA	123123
560	2011/7	Male	ST09	ST12	17	0.961255	13	0.93641	2	0.5272	B	206206	NA	122128	NA	164164	NA	099099	NA	107109	NA	123123
561	2011/7	Male	ST09	ST12	31	0.881108	4	0.93641	2	0.5315	B	206206	NA	126128	116118	162164	NA	099099	NA	103109	NA	129129
562	2011/7	Male	ST09	ST12	7	0.927969	15	0.93641	2	0.54155	B	206206	113115	126126	116116	162164	209209	097099	080088	109109	NA	123123
563	2011/7	Male	ST09	ST12	5	0.890541	15	0.93641	2	0.5417	B	206206	NA	128128	116116	164164	207209	095097	080088	103109	NA	123123
564	2011/7	Male	ST09	ST12	38	0.730404	18	0.93641	2	0.54215	B	206206	111113	124126	116118	164164	209209	095099	080088	101109	NA	129129
565	2011/7	Female	ST09	ST12	1	0.997852	5	0.93641	1	0.5471	B	206206	113113	128128	116116	162164	209209	099099	088088	103103	200204	123123
566	2011/7	Male	ST09	ST12	1	0.647433	6	0.93641	1	0.5369	B	206206	111113	128128	116116	164164	209209	099099	NA	103103	NA	123123
567	2011/7	Male	ST09	ST12	/	/	/	/	/	/	/	NA	NA	126126	NA	162162	209209	099099	NA	NA	NA	125125
568	2011/7	Female	ST09	ST12	7	0.92685	6	0.93641	1	0.5319	B	206206	111113	126126	116116	164164	209209	099099	088088	103109	198206	123123
569	2011/7	Male	ST09	ST12	12	0.997696	20	0.93641	1	0.50715	B	206206	NA	128128	116118	162164	NA	099099	NA	111111	NA	127127
570	2011/5	Male	ST09	ST12	12	0.969983	5	0.93641	2	0.53695	B	206206	113113	128128	116118	162164	209209	099099	088088	109109	202206	123123
571	2011/5	Male	ST09	ST12	37	0.995443	8	0.93641	1	0.52	B	206206	111113	126128	118118	162164	209209	099099	082088	103109	190198	123123
572	2011/5	Male	ST09	ST12	4	0.626535	3	0.93641	2	0.5044	B	206206	113113	126128	116116	162162	209209	099099	088088	103103	198200	123123
573	2011/5	Male	ST09	ST12	2	0.950578	22	0.93641	1	0.5454	B	206206	113113	126128	116116	162162	209209	099099	088088	103103	198206	125125
574	2011/5	Male	ST09	ST12	17	0.990273	3	0.93641	2	0.506	B	206206	113113	126128	116118	164164	209209	099099	088088	103109	198206	123123
575	2011/5	Male	ST09	ST12	34	0.886151	1	0.93641	2	0.54055	B	206206	NA	126126	116116	164164	NA	093099	082088	103103	198198	123123
576	2011/5	Male	ST09	ST12	23	0.861231	20	0.93641	2	0.53885	B	206206	113113	126128	116116	162164	209209	093099	084088	103103	198210	123123
577	2011/5	Male	ST09	ST12	17	0.654044	3	0.93641	2	0.53495	B	206206	113113	126128	116116	164164	209209	099099	088088	103109	198206	123123
578	2011/5	Male	ST09	ST12	4	0.999753	12	0.93641	1	0.5495	B	206206	111113	NA	116116	162162	209209	099099	088088	103109	198200	123125
579	2011/8	Male	ST09	ST12	10	0.657161	19	0.93641	1	0.54375	B	206206	NA	128128	116118	164164	209209	099099	084088	103109	190192	123123
580	2011/8	Male	ST09	ST12	25	0.970727	19	0.93641	2	0.53685	B	206206	NA	128128	116116	162162	209211	099101	084088	103103	196206	123129
581	2011/8	Male	ST09	ST12	10	0.94445	8	0.93641	2	0.54185	B	206206	NA	128128	118118	164164	209209	093099	084088	109111	190198	123123
582	2011/8	Male	ST09	ST12	11	0.778156	19	0.93641	2	0.53825	B	206206	111113	126128	116116	162164	209209	099099	084088	103107	188190	121123
583	2011/8	Male	ST09	ST12	4	0.992109	24	0.93641	2	0.5405	B	206206	111113	126128	116118	162162	209211	099101	084088	103103	200200	123123
584	2011/8	Male	ST09	ST12	6	0.707263	10	0.93641	2	0.5442	B	206206	111113	126126	116118	164164	209209	099099	084088	103103	200206	123123
585	2011/8	Male	ST09	ST12	14	0.754642	5	0.93641	2	0.5424	B	206206	113113	126128	114116	162164	209209	099099	088088	103109	206206	123123
586	2011/8	Male	ST09	ST12	23	0.803791	21	0.93641	2	0.51585	B	206206	111113	126128	116116	162164	209209	099099	084088	103109	NA	123123
587	2011/8	Male	ST09	ST12	7	0.991075	8	0.93641	2	0.54225	B	206206	111113	126126	116116	162164	209209	099099	084088	103109	192206	123123
588	2011/8	Male	ST09	ST12	17	0.768948	19	0.93641	2	0.53535	B	206206	113113	126128	116116	164164	209209	099099	084088	103109	196202	123123
589	2011/8	Female	ST09	ST12	25	0.75604	19	0.93641	2	0.5429	B	206206	111113	128128	116116	162164	209209	093099	084088	103109	196204	127127
590	2011/6	Male	ST10	ST13	17	0.75536	3	0.93641	2	0.5395	B	206206	113113	NA	116116	164164	209209	099099	088088	NA	NA	123123
591	2011/6	Male	ST10	ST13	6	0.747553	10	0.93641	2	0.52795	B	206206	111111	126126	116116	164164	209209	099099	088088	103103	NA	123123
592	2011/6	Male	ST10	ST13	39	0.983487	6	0.93641	1	0.54075	B	206206	111113	128128	116116	164164	209209	099099	088088	109109	206208	123123
593	2011/6	Male	ST10	ST13	/	/	/	/	/	/	/	206206	111111	NA	NA	NA	NA	NA	NA	NA	NA	NA
594	2011/6	Male	ST10	ST13	26	0.959522	26	0.93641	1	0.54885	B	206206	113113	126126	116118	164164	205209	095099	088088	107107	200206	123123
595	2011/6	Male	ST10	ST13	8	0.348562	11	0.93641	1	0.5074	B	206206	111111	126128	NA	162162	205205	095095	088088	NA	206206	NA
596	2011/6	Male	ST10	ST13	/	/	/	/	/	/	/	206206	NA	128128	116116	NA	NA	NA	088088	NA	NA	NA
597	2011/6	Female	ST10	ST13	14	0.960243	3	0.93641	2	0.5231	B	206206	113113	126128	116118	162164	209209	099099	088088	103111	206206	123123
598	2011/6	Female	ST10	ST13	3	1	11	0.93641	1	0.54885	B	206206	111113	128132	116116	162164	205209	095099	088088	103103	198198	123123
599	2011/6	Male	ST10	ST13	36	0.42448	19	0.93641	1	0.5415	B	206206	111113	128128	116116	162164	209209	099099	088088	103109	NA	125129
600	2011/6	Male	ST10	ST13	38	0.970969	17	0.93641	2	0.517	B	206206	NA	126128	116116	164164	209209	095099	088088	109109	NA	129129
601	2011/6	Male	ST10	ST13	/	/	/	/	/	/	/	206206	NA	NA	116116	162162	NA	NA	NA	NA	NA	NA
602	2011/6	Male	ST10	ST13	31	0.647332	17	0.93641	1	0.5466	B	NA	NA	NA	116116	164164	209209	099099	088088	NA	NA	129129
603	2011/6	Male	ST10	ST13	7	0.988389	26	0.93641	1	0.5488	B	206206	NA	126126	116116	NA	NA	099099	088088	107109	NA	123123
604	2011/6	Male	ST10	ST13	28	0.643454	6	0.93641	2	0.51825	B	206206	111111	126128	116116	162164	209209	099099	088088	103109	NA	123123
605	2011/6	Male	ST10	ST13	18	1	3	0.93641	1	0.5472	B	206206	113113	126126	116116	164164	209209	099099	088088	103103	206206	125125
606	2011/6	Male	ST10	ST13	8	1	26	0.93641	1	0.549	B	206206	NA	126128	116118	162164	205209	095099	088088	107109	204206	123123
607	2011/6	Male	ST10	ST13	29	0.43164	20	0.93641	1	0.5246	B	206206	111111	128128	116118	162164	209209	099099	088088	103103	NA	129129
608	2011/6	Male	ST10	ST13	39	0.797902	6	0.93641	2	0.51545	B	206206	NA	128128	116116	164164	209209	099099	088088	103109	NA	NA
609	2011/6	Male	ST10	ST13	22	1	22	0.93641	1	0.5489	B	206206	113115	128128	116116	164164	NA	099099	NA	103103	NA	125125
610	2011/6	Male	ST10	ST13	22	1	12	0.93641	1	0.5401	B	206206	111113	126128	116116	164164	209209	099099	088088	103111	198198	123125
611	2011/6	Male	ST10	ST13	28	1	11	0.93641	1	0.54885	B	206206	111111	126126	116116	162164	205209	095099	088088	103109	198206	123129
612	2011/6	Male	ST10	ST13	32	0.999427	3	0.93641	1	0.54865	B	206206	113113	126126	NA	NA	NA	099099	NA	103103	NA	123123
613	2011/6	Male	ST10	ST13	24	0.808574	20	0.93641	1	0.54225	B	206206	NA	126126	116116	162162	209209	099099	088088	103109	198204	123129
614	2011/6	Male	ST10	ST13	36	0.957114	23	0.93641	2	0.5352	B	206206	NA	128128	116116	164164	207207	099099	088088	109109	198206	121129
615	2011/6	Male	ST10	ST13	/	/	/	/	/	/	/	206206	NA	NA	116118	164164	NA	099099	NA	109109	NA	NA
616	2011/6	Male	ST10	ST13	32	0.926868	3	0.93641	1	0.5051	B	206206	113113	126126	NA	162164	NA	NA	088088	103103	NA	123123
617	2011/6	Male	ST10	ST13	/	/	/	/	/	/	/	NA	NA	126126	116116	NA	NA	NA	NA	NA	NA	123129
618	2011/6	Male	ST10	ST13	26	0.927637	26	0.93641	2	0.5433	B	206206	113113	126126	116116	NA	205209	095099	088088	107107	NA	123129
619	2011/6	Male	ST10	ST13	29	0.994311	6	0.93641	2	0.53525	B	206206	111111	128128	116116	162164	209209	099099	088088	103107	NA	NA
620	2011/6	Male	ST10	ST13	12	0.642897	4	0.93641	2	0.5318	B	206206	NA	128128	118118	162162	209209	099099	088088	103109	NA	129129
621	2011/6	Male	ST10	ST13	29	0.801444	6	0.93641	2	0.53955	B	206206	111111	128128	116116	164164	209209	099099	088088	103103	198198	123123
622	2011/6	Male	ST10	ST13	6	0.948797	10	0.93641	2	0.5393	B	206206	111113	126126	116118	164164	209209	099099	088088	103103	NA	123123
623	2011/6	Male	ST10	ST13	34	0.964687	9	0.93641	1	0.5439	B	206206	113113	126128	116116	164164	209209	099099	088088	103103	198198	123123
624	2011/6	Male	ST10	ST13	4	0.996498	3	0.93641	2	0.5429	B	206206	NA	126128	116118	162162	NA	099099	088088	103103	NA	123123
625	2011/6	Male	ST10	ST13	19	0.996352	26	0.93641	1	0.54695	B	206206	113113	126126	116116	NA	205205	095099	088088	107109	NA	123123
626	2011/6	Male	ST10	ST13	39	0.994139	6	0.93641	2	0.5416	B	206206	NA	128128	116116	162164	NA	099099	088088	103109	NA	123123
627	2011/6	Male	ST10	ST13	7	0.96127	9	0.93641	2	0.53945	B	206206	113113	126126	116116	162164	NA	099099	088088	103109	NA	123123
628	2011/6	Male	ST10	ST13	/	/	/	/	/	/	/	NA	NA	128128	NA	NA	NA	NA	NA	NA	NA	123123
629	2011/6	Male	ST10	ST13	17	0.982484	13	0.93641	1	0.50745	B	206206	113113	126128	114116	164164	NA	099099	088088	103109	196198	123129
630	2011/6	Male	ST10	ST13	32	0.956706	21	0.93641	2	0.53525	B	206206	NA	126126	NA	162162	NA	NA	088088	103103	204204	NA
631	2011/6	Male	ST10	ST13	34	0.918887	25	0.93641	2	0.5454	B	206206	NA	126128	116116	164164	NA	NA	088088	103103	204204	123123
632	2011/6	Male	ST10	ST13	14	0.470838	15	0.93641	1	0.5459	B	206206	NA	126128	116116	162164	NA	097097	088088	103109	196206	123123
633	2011/6	Male	ST10	ST13	36	0.690488	4	0.93641	1	0.547	B	206206	NA	128128	116116	162164	NA	NA	NA	103109	202206	129129
634	2011/6	Male	ST10	ST13	4	0.475567	19	0.93641	2	0.53245	B	206206	113113	126128	116118	162162	209209	099099	088088	103103	190196	123123
635	2011/6	Male	ST10	ST13	12	0.870733	23	0.93641	2	0.5413	B	206206	113113	128128	116118	162164	NA	099099	088088	105109	NA	123123
636	2011/6	Male	ST10	ST13	35	0.449604	11	0.93641	2	0.54655	B	206206	NA	126128	116116	162162	205209	095099	088088	107109	NA	123123
637	2011/6	Male	ST10	ST13	34	0.465915	3	0.93641	2	0.5057	B	206206	113113	126126	116116	164164	209209	099099	088088	103103	NA	123125
638	2011/8	Male	ST10	ST13	28	0.871237	6	0.93641	1	0.54855	B	206206	111111	126128	116116	162164	209209	099099	088088	103109	206206	123123
639	2011/8	Male	ST10	ST13	7	0.899314	9	0.93641	2	0.54535	B	206206	NA	126126	116116	162164	209209	099099	082088	109109	NA	123123
640	2011/8	Male	ST10	ST13	4	0.539172	19	0.93641	2	0.54705	B	206206	NA	126128	116116	162162	209209	099099	082088	103103	190194	123129
641	2011/8	Male	ST10	ST13	35	0.996419	1	0.93641	2	0.52205	B	206206	NA	126128	116116	162164	205209	095099	088088	107109	190198	123123
642	2011/8	Male	ST10	ST13	22	0.72229	27	0.93641	2	0.5252	B	206206	NA	128128	116116	164164	209209	099099	088088	103107	198204	121123
643	2011/8	Male	ST10	ST13	16	0.892372	10	0.93641	1	0.5024	B	NA	NA	126126	116118	164164	NA	099099	088088	NA	NA	123123
644	2011/8	Male	ST10	ST13	8	0.563546	24	0.93641	2	0.5467	B	206206	113113	128128	116116	162166	211211	095099	088088	103107	206206	123123
645	2011/8	Male	ST10	ST13	33	0.991705	15	0.93641	2	0.53185	B	206206	113113	126128	116118	162164	209209	097099	082088	103103	198198	123123
646	2011/8	Male	ST10	ST13	20	0.962942	3	0.93641	2	0.5428	B	206206	NA	126126	116118	162162	209209	099099	088088	103107	202206	123125
647	2011/8	Male	ST10	ST13	5	0.997933	15	0.93641	2	0.54365	B	206206	NA	126128	116116	162164	207209	095099	088088	103109	200200	123123
648	2011/8	Male	ST10	ST13	8	0.853906	24	0.93641	2	0.54	B	206206	NA	126128	116116	168168	205211	095099	088088	103109	NA	123123
649	2011/8	Male	ST10	ST13	7	0.956872	10	0.93641	1	0.5481	B	206206	NA	126126	116116	NA	NA	099099	088088	103109	200200	NA
650	2011/8	Male	ST10	ST13	10	0.991793	23	0.93641	2	0.5434	B	206206	NA	128128	118118	164164	211211	099099	088088	NA	NA	121123
651	2011/8	Male	ST10	ST13	9	0.848163	23	0.93641	2	0.5441	B	206206	NA	126128	116116	164164	211211	099099	082088	107111	NA	123129
652	2011/8	Male	ST10	ST13	16	0.545191	8	0.93641	2	0.53825	B	206206	111113	126126	116118	162164	209209	099099	082088	107109	NA	123123
653	2011/8	Male	ST10	ST13	24	0.843171	4	0.93641	2	0.53115	B	206206	NA	126126	116118	162162	209209	099099	082088	NA	NA	123129
654	2011/8	Male	ST10	ST13	5	0.998855	23	0.93641	2	0.54225	B	206206	NA	128128	NA	162164	207211	095099	082088	NA	NA	123123
655	2011/8	Male	ST10	ST13	36	0.921166	23	0.93641	2	0.5375	B	206206	NA	128128	116118	162164	211211	099099	082088	105109	NA	129129
656	2011/8	Male	ST10	ST13	19	0.550637	24	0.93641	2	0.5418	B	206206	NA	126126	116116	162164	207211	095099	082088	103103	NA	123129
657	2011/8	Male	ST10	ST13	19	0.458483	24	0.93641	2	0.5438	B	206206	NA	126126	116116	166166	205209	095099	082088	103109	NA	123123
658	2011/8	Male	ST10	ST13	31	0.994625	4	0.93641	2	0.53405	B	206206	113113	124128	116116	162164	209209	099099	082088	103103	198202	123129
659	2011/7	Male	ST10	ST13	20	0.997474	16	0.93641	1	0.51635	B	206206	113113	126126	116118	162164	209209	093099	088088	103109	198206	123125
660	2011/7	Male	ST10	ST13	31	0.932437	20	0.93641	2	0.5364	B	206206	113113	126126	116116	164164	209209	093099	088088	103103	198202	129129
661	2011/7	Male	ST10	ST13	23	0.991849	20	0.93641	2	0.54925	B	206206	111113	126128	116116	162164	209209	093099	088088	103111	194198	123123
662	2011/7	Male	ST10	ST13	16	0.979732	7	0.93641	2	0.5357	B	206206	113113	126126	116118	NA	209209	099099	088088	103109	200202	123123
663	2011/7	Male	ST10	ST13	23	0.971891	21	0.93641	2	0.5368	B	206206	111113	126128	116116	NA	209209	093099	084088	103103	204206	123125
664	2011/7	Male	ST10	ST13	8	0.961818	11	0.93641	2	0.5326	B	206206	113113	126128	116116	NA	205209	095099	088088	103109	204206	123123
665	2011/7	Male	ST10	ST13	23	0.998094	21	0.93641	2	0.5353	B	206206	113113	126128	116116	NA	209209	093099	084088	103105	198206	123123
666	2011/7	Male	ST10	ST13	19	0.621779	24	0.93641	1	0.50835	B	206206	111113	126126	116116	162166	205209	095099	084088	103103	198206	123123
667	2011/7	Male	ST10	ST13	22	0.453703	12	0.93641	2	0.5454	B	206206	111113	128128	116118	164164	209209	093099	088088	103109	198198	125125
668	2011/7	Male	ST10	ST13	40	0.991747	21	0.93641	2	0.50045	B	206206	111113	126126	116116	162164	209209	093099	088088	103109	202206	123123
669	2011/7	Male	ST10	ST13	13	0.999996	19	0.93641	1	0.54765	B	206206	113113	126128	116116	162162	209209	093099	088088	109109	196204	123123
670	2011/7	Male	ST10	ST13	10	0.955817	20	0.93641	2	0.54295	B	206206	113113	128128	116118	162164	209209	093099	088088	103111	200206	123129
671	2011/7	Male	ST10	ST13	30	0.479784	10	0.93641	1	0.5487	B	206206	111113	126126	116116	164164	209209	093099	088088	103109	204206	123123
672	2011/7	Male	ST10	ST13	3	0.418927	11	0.93641	2	0.5273	B	206206	111113	126128	116116	162164	205209	095099	088088	103103	198198	123123
673	2011/7	Male	ST10	ST13	5	0.55603	11	0.93641	2	0.53775	B	206206	113113	128128	116116	NA	205209	095099	088088	103107	202206	123123
674	2011/7	Male	ST10	ST13	10	0.916971	16	0.93641	2	0.5382	B	206206	113113	126128	118118	164164	209209	093099	084088	103109	198202	123123
675	2011/7	Male	ST10	ST13	30	0.999994	21	0.93641	1	0.5479	B	206206	113113	126128	116116	164164	209209	093099	088088	105109	198200	123123
676	2011/7	Male	ST10	ST13	27	0.821766	3	0.93641	1	0.5491	B	206206	113113	126128	116118	162164	209209	099099	088088	103103	198198	123123
677	2011/7	Male	ST10	ST13	15	0.712958	4	0.93641	2	0.5467	B	206206	113113	126128	116118	162164	209209	099099	088088	107109	198198	123129
678	2011/8	Male	ST10	ST13	34	0.640693	10	0.93641	1	0.54	B	206206	NA	126126	116116	164164	209209	099099	088088	103103	NA	123123
679	2011/8	Male	ST10	ST13	7	0.344159	3	0.93641	2	0.5362	B	206206	113113	126126	116116	164164	209209	099099	088088	107109	198206	123123
680	2011/7	Male	ST10	ST13	36	0.960713	23	0.93641	1	0.54135	B	206206	111113	128128	116118	164164	203207	095099	088088	107109	198206	129129
681	2011/7	Male	ST10	ST13	12	0.544452	3	0.93641	2	0.51885	B	206206	113113	128128	116118	162164	209209	099099	088088	103109	198206	123123
682	2011/7	Male	ST10	ST13	16	0.975019	10	0.93641	1	0.52375	B	206206	111113	126126	116118	162164	209209	099099	088088	109109	202210	123123
683	2011/7	Male	ST10	ST13	2	0.817511	12	0.93641	2	0.5392	B	206206	113113	126130	116116	162164	209213	093099	088088	103109	198204	125125
684	2011/7	Male	ST10	ST13	34	0.999736	21	0.93641	2	0.54435	B	206206	113113	126128	116116	164164	209209	093099	084088	103103	200202	123123
685	2011/7	Male	ST10	ST13	1	0.952744	27	0.93641	1	0.5477	B	206206	113113	128128	116116	164164	209209	093099	088088	103107	198206	123123
686	2011/7	Male	ST10	ST13	33	0.985659	20	0.93641	2	0.52955	B	206206	113113	126128	116118	162162	209209	093099	088088	103103	198208	123123
687	2011/7	Male	ST10	ST13	39	0.940254	6	0.93641	2	0.53335	B	206206	113113	128128	116116	164164	209209	093099	088088	103109	200206	123123
688	2011/7	Male	ST10	ST13	16	0.971558	16	0.93641	2	0.5044	B	206206	113113	126126	116118	164164	209209	099099	088088	103109	198202	123123
689	2011/7	Male	ST10	ST13	22	0.980295	12	0.93641	2	0.54285	B	206206	111113	128128	116118	164164	209209	099099	088088	103109	198198	125125
690	2011/7	Male	ST10	ST13	17	0.918417	9	0.93641	1	0.5457	B	206206	111113	126128	116116	164164	209209	099099	088088	103113	198198	123123
691	2011/7	Male	ST10	ST13	19	0.906253	11	0.93641	2	0.5309	B	206206	111113	126126	116116	164164	205209	095099	084088	103107	198206	123123
692	2011/7	Male	ST10	ST13	23	0.94867	16	0.93641	2	0.5437	B	206206	113113	126128	116116	162164	209209	093099	084088	103103	198198	123125
693	2011/7	Male	ST10	ST13	22	0.9999	16	0.93641	1	0.54835	B	206206	113113	128128	116116	162164	209209	093099	088088	103113	198198	123125
694	2011/7	Male	ST10	ST13	40	0.766336	8	0.93641	2	0.52215	B	206206	111113	126128	114116	162164	209209	093099	088088	103109	198208	123129
695	2011/7	Male	ST10	ST13	36	0.941966	20	0.93641	1	0.5481	B	206206	111113	128128	116116	162164	209209	099099	088088	103109	200208	121129
696	2011/7	Male	ST10	ST13	22	0.999667	13	0.93641	1	0.5107	B	206206	113113	128128	116118	162164	209209	099099	088088	103109	198198	125125
697	2011/7	Male	ST10	ST13	14	0.465641	7	0.93641	2	0.53615	B	206206	113113	126128	116118	162164	209209	099099	088088	103109	206208	123123
698	2011/7	Male	ST10	ST13	13	0.997728	5	0.93641	2	0.5407	B	206206	113113	126128	116116	162164	209209	099099	088088	103109	198200	123123
699	2011/7	Male	ST10	ST13	7	0.912524	6	0.93641	2	0.53775	B	206206	111113	126126	NA	164164	209209	099099	088088	103109	198208	123123
700	2011/7	Male	ST10	ST13	23	0.632233	16	0.93641	2	0.54735	B	206206	113113	126128	116116	162164	209209	093099	084088	103103	198202	123123
701	2011/7	Male	ST10	ST13	31	0.878819	4	0.93641	2	0.5383	B	206206	113113	126128	116116	162164	209209	099099	088088	103107	198208	129129
702	2011/7	Male	ST10	ST13	39	0.987804	5	0.93641	1	0.54875	B	206206	113113	128128	116116	162164	209209	093099	088088	109109	198200	123123
703	2011/7	Male	ST10	ST13	13	0.829142	5	0.93641	2	0.5312	B	206206	111113	130130	116116	162162	209209	099099	088088	109109	NA	123123
704	2011/7	Male	ST10	ST13	/	/	/	/	/	/	/	NA	NA	128128	116116	NA	NA	099099	NA	103103	NA	NA
705	2011/7	Male	ST10	ST13	24	0.931959	4	0.93641	2	0.5288	B	206206	113113	126128	NA	162162	NA	099099	088088	109109	NA	123129
706	2011/7	Male	ST10	ST13	32	0.989749	12	0.93641	2	0.5384	B	206206	111113	126126	116116	162162	209209	093099	088088	103111	198200	123125
707	2011/7	Male	ST10	ST13	25	0.974543	6	0.93641	2	0.52865	B	206206	111113	128128	116116	162164	209209	093099	088088	103103	208208	123123
708	2011/7	Male	ST10	ST13	14	0.900282	3	0.93641	2	0.51695	B	206206	113113	NA	116116	162164	209209	099099	088088	NA	206206	123123
709	2011/7	Male	ST10	ST13	/	/	/	/	/	/	/	NA	NA	NA	116116	NA	NA	NA	NA	103109	NA	NA
710	2011/7	Male	ST10	ST13	14	0.862791	3	0.93641	1	0.5489	B	206206	113113	126128	116116	162164	209209	099099	088088	103107	200206	123123
711	2011/7	Male	ST10	ST13	14	0.994501	3	0.93641	1	0.50095	B	206206	113113	126128	116116	162164	209209	099099	088088	103103	NA	123123
712	2011/7	Male	ST10	ST13	28	0.777916	14	0.93641	1	0.54155	B	206206	111111	126128	116116	164164	209209	099099	088088	107109	202208	123125
713	2011/7	Male	ST10	ST13	2	0.913153	14	0.93641	2	0.54555	B	206206	113113	126128	116116	162164	NA	095099	088088	103107	196208	125125
714	2011/7	Male	ST10	ST13	40	0.989752	21	0.93641	1	0.5485	B	206206	111113	126132	116116	162164	209209	093099	088088	103109	202206	123123
715	2011/7	Male	ST10	ST13	2	0.716427	14	0.93641	2	0.54265	B	206206	113113	126128	116118	162164	205205	099099	088088	107109	202206	125127
716	2011/6	Male	ST11	ST14	30	0.952042	5	0.93641	1	0.5492	B	206206	113113	126128	114116	164164	209209	093099	088088	109109	198206	123123
717	2011/7	Male	ST11	ST14	18	0.621774	12	0.93641	1	0.54685	B	206206	111111	126126	116116	162164	209209	099099	088088	103109	202206	125125
718	2011/7	Male	ST11	ST14	29	0.89537	6	0.93641	1	0.54745	B	206206	111111	128128	116116	162164	209209	099099	088088	103109	200208	123123
719	2011/5	Male	ST11	ST14	32	0.899597	21	0.93641	1	0.54695	B	206206	111113	126126	116116	162162	209209	093099	088088	103113	206206	123123
720	2011/5	Male	ST11	ST14	22	0.72533	22	0.93641	1	0.5487	B	206206	113113	126128	116116	164164	209209	093099	084088	103107	198200	125125
721	2011/5	Male	ST11	ST14	16	0.999383	25	0.93641	1	0.5483	B	206206	113113	126128	116118	164164	209209	099099	084088	103109	204208	123123
722	2011/5	Male	ST11	ST14	36	0.649938	4	0.93641	1	0.54865	B	206206	113113	128128	116116	164164	209209	099099	088088	103109	198208	129129
723	2011/5	Male	ST11	ST14	14	0.765993	15	0.93641	1	0.5318	B	206206	113113	126126	116116	162164	207207	099099	088088	NA	206206	123123
724	2011/5	Male	ST11	ST14	17	0.998822	1	0.93641	2	0.5457	B	206206	113113	126128	116116	164164	209209	099099	082088	103107	198198	123123
725	2011/5	Male	ST11	ST14	4	0.890918	9	0.93641	2	0.5444	B	206206	111113	126128	116116	162162	209209	099099	088088	103103	192198	123123
726	2011/5	Male	ST11	ST14	34	0.893256	18	0.93641	2	0.5446	B	206206	NA	126128	116116	164164	209209	099099	082088	103103	200200	123123
727	2011/5	Male	ST11	ST14	33	0.996359	8	0.93641	2	0.53465	B	206206	113113	128128	118118	162162	209209	093099	082088	103109	198198	123123
728	2011/5	Male	ST11	ST14	5	0.959195	11	0.93641	2	0.5314	B	206206	113113	126128	116116	164164	205209	095099	082088	103107	198200	123123
729	2011/5	Male	ST11	ST14	7	0.962849	21	0.93641	2	0.5299	B	206206	111113	126126	116116	162164	209209	099099	082088	103109	204206	123123
730	2011/6	Male	ST11	ST14	32	1	12	0.93641	1	0.54785	B	206206	113113	126126	116116	162164	209209	099099	088088	103103	202202	121125
731	2011/6	Male	ST11	ST14	1	0.626117	19	0.93641	2	0.53775	B	206200	113113	128128	116116	NA	NA	099099	088088	103103	190190	NA
732	2011/6	Male	ST11	ST14	14	0.999066	3	0.93641	2	0.5317	B	206206	113113	NA	116116	NA	NA	099099	NA	NA	206206	123123
733	2011/6	Male	ST11	ST14	22	0.938474	13	0.93641	1	0.5461	B	206206	113113	128128	116116	164164	209209	099099	088088	107109	190198	123125
734	2011/6	Male	ST11	ST14	34	0.487211	7	0.93641	2	0.50285	B	206206	111113	126128	116116	164164	NA	099099	088088	103103	NA	123129
735	2011/6	Male	ST11	ST14	4	0.703109	22	0.93641	1	0.54675	B	206206	113113	128128	116116	162162	209209	099099	NA	103103	NA	NA
736	2011/6	Male	ST11	ST14	5	0.999592	23	0.93641	1	0.5487	B	206206	113113	128128	116116	164164	203203	099099	NA	NA	NA	123123
737	2011/6	Male	ST11	ST14	13	0.953683	9	0.93641	1	0.54535	B	206206	113113	126128	116116	162162	209209	099099	088088	103109	NA	123123
738	2011/6	Male	ST11	ST14	26	0.424956	26	0.93641	1	0.5197	B	206206	113113	126126	118118	164164	205209	095099	088088	107109	NA	123129
739	2011/6	Male	ST11	ST14	29	0.901078	15	0.93641	2	0.53615	B	NA	111115	128128	NA	162164	209209	097097	088088	103103	NA	123123
740	2011/6	Male	ST11	ST14	31	0.904057	4	0.93641	2	0.53235	B	206206	113113	126128	116116	162164	209209	099099	088088	103103	NA	129129
741	2011/6	Male	ST11	ST14	5	0.961199	11	0.93641	2	0.5299	B	206206	NA	126128	114116	164164	205209	095099	088088	103103	198206	123123
742	2011/6	Male	ST11	ST14	35	0.97634	11	0.93641	1	0.53935	B	206206	NA	128128	116116	164164	205209	095099	088088	107109	198200	123123
743	2011/6	Male	ST11	ST14	/	/	/	/	/	/	/	NA	NA	126126	116116	NA	209209	099099	NA	103103	NA	NA
744	2011/6	Male	ST11	ST14	34	0.994862	21	0.93641	1	0.54135	B	206206	111113	126126	116116	164164	NA	093099	088088	103103	198204	123123
745	2011/6	Male	ST11	ST14	39	0.9406	7	0.93641	1	0.54885	B	206206	111113	126128	116116	164164	209209	099099	088088	103109	200202	123123
746	2011/6	Male	ST11	ST14	3	0.843737	9	0.93641	2	0.53825	B	206206	111113	126128	116116	162162	209209	099099	088088	103109	198198	123123
747	2011/6	Male	ST11	ST14	14	0.640465	3	0.93641	1	0.54815	B	206206	113113	126128	116116	162164	209209	099099	088088	103109	198206	123123
748	2011/6	Male	ST11	ST14	7	0.928022	9	0.93641	2	0.532	B	206206	111113	126126	116116	164164	209209	099099	088088	103109	198202	123123
749	2011/6	Male	ST11	ST14	39	0.903576	6	0.93641	1	0.54865	B	NA	NA	128128	116116	164164	209209	099099	088088	NA	NA	123123
750	2011/6	Male	ST11	ST14	26	0.955634	26	0.93641	2	0.533	B	206206	113113	126126	116118	164164	205209	095099	088088	103107	206210	123129
751	2011/6	Male	ST11	ST14	30	0.757856	25	0.93641	2	0.5349	B	206206	113113	126126	116116	164164	209209	093099	088088	103109	206206	123129
752	2011/6	Male	ST11	ST14	33	0.795859	16	0.93641	1	0.51475	B	206206	113113	126128	116118	162164	209209	093099	088088	103103	NA	123123
753	2011/6	Male	ST11	ST14	5	0.895902	11	0.93641	2	0.53475	B	206206	111113	126128	116116	162164	205209	095099	088088	103109	200200	123123
754	2011/6	Male	ST11	ST14	38	0.884366	17	0.93641	2	0.5345	B	206206	113113	126128	116116	164164	209209	093099	088088	103109	204206	129129
755	2011/6	Male	ST11	ST14	12	0.984885	4	0.93641	2	0.5344	B	206206	NA	128128	116118	162164	209209	099099	088088	109109	NA	123129
756	2011/6	Male	ST11	ST14	20	0.999369	12	0.93641	2	0.54325	B	206206	113113	126126	116118	162164	209209	099099	088088	103103	202206	121123
757	2011/6	Male	ST11	ST14	39	0.987298	6	0.93641	1	0.54795	B	NA	NA	128128	116116	162164	209209	099099	NA	103109	NA	123123
758	2011/6	Male	ST11	ST14	36	0.645009	12	0.93641	2	0.53485	B	206206	NA	128128	116116	164164	209209	099099	088088	103109	NA	121121
759	2011/6	Male	ST11	ST14	/	/	/	/	/	/	/	NA	NA	NA	NA	162164	209209	099099	088088	109109	NA	NA
760	2011/6	Male	ST11	ST14	14	0.998037	9	0.93641	1	0.54915	B	206206	NA	126128	116116	162164	209209	099099	088088	103109	NA	123123
761	2011/6	Male	ST11	ST14	39	0.993898	27	0.93641	2	0.5298	B	206206	NA	128128	116116	164164	209209	099099	088088	107107	NA	123123
762	2011/6	Male	ST11	ST14	/	/	/	/	/	/	/	NA	NA	128128	116118	164164	NA	NA	NA	103103	NA	123123
763	2011/6	Male	ST11	ST14	35	0.985193	11	0.93641	1	0.54205	B	NA	NA	126128	116116	162164	205209	095099	088088	107109	NA	123123
764	2011/6	Male	ST11	ST14	/	/	/	/	/	/	/	NA	NA	NA	NA	NA	NA	NA	088088	NA	NA	NA
765	2011/6	Male	ST11	ST14	/	/	/	/	/	/	/	NA	NA	NA	NA	164164	209209	095099	NA	NA	NA	NA
766	2011/6	Male	ST11	ST14	32	1	21	0.93641	1	0.5473	B	206206	111113	126126	116116	162164	209209	093099	088088	103103	NA	123123
767	2011/6	Male	ST11	ST14	10	0.97789	27	0.93641	1	0.5398	B	206206	113113	128128	116118	162164	209209	093099	088088	103111	200202	123123
768	2011/6	Male	ST11	ST14	30	0.675247	10	0.93641	1	0.50105	B	206206	111113	126126	116116	164164	209209	093099	088088	103109	206206	123123
769	2011/6	Male	ST11	ST14	13	0.929582	9	0.93641	1	0.54785	B	206206	113113	126128	116116	162162	209209	099099	088088	109109	NA	123123
770	2011/6	Male	ST11	ST14	/	/	/	/	/	/	/	NA	NA	128128	116118	162162	209209	NA	088088	NA	NA	NA
771	2011/6	Male	ST11	ST14	20	0.978944	7	0.93641	1	0.51785	B	206206	NA	126126	116118	164164	209209	099099	088088	103103	NA	123129
772	2011/6	Male	ST11	ST14	/	/	/	/	/	/	/	NA	NA	128128	118118	NA	209209	NA	NA	NA	NA	123123
773	2011/6	Male	ST11	ST14	/	/	/	/	/	/	/	206206	NA	124128	NA	164164	209209	099099	NA	NA	NA	NA
774	2011/6	Male	ST11	ST14	16	0.999056	20	0.93641	1	0.54475	B	206206	113113	126126	116118	162164	209209	093099	084088	103109	192200	123129
775	2011/6	Male	ST11	ST14	32	0.967692	10	0.93641	1	0.5469	B	206206	111113	126126	116116	162164	209209	093099	088088	103103	204206	123123
776	2011/6	Male	ST11	ST14	/	/	/	/	/	/	/	NA	NA	NA	NA	164164	209209	NA	088088	NA	NA	NA
777	2011/6	Male	ST11	ST14	13	0.992222	16	0.93641	2	0.53865	B	206206	113113	126126	NA	162162	209209	093099	088088	103109	NA	123123
778	2011/6	Male	ST11	ST14	13	0.999937	11	0.93641	2	0.5088	B	206206	NA	126128	116116	162162	NA	099099	088088	107109	NA	123123
779	2011/6	Male	ST11	ST14	/	/	/	/	/	/	/	NA	NA	126126	116116	NA	209209	NA	NA	NA	NA	NA
780	2011/6	Male	ST11	ST14	31	0.999216	4	0.93641	2	0.51255	B	NA	NA	126126	116116	162164	209209	099099	088088	103103	NA	129129
781	2011/6	Male	ST11	ST14	1	0.998015	6	0.93641	2	0.54415	B	NA	NA	128128	NA	164164	209209	099099	NA	103103	NA	123123
782	2011/6	Male	ST11	ST14	23	0.996042	21	0.93641	1	0.5214	B	206206	111113	126126	116116	162164	209209	093099	084088	103109	198206	123123
783	2011/8	Male	ST11	ST14	25	0.874919	19	0.93641	2	0.52935	B	206206	111113	128128	116116	162164	209209	099099	082088	103103	194196	123123
784	2011/8	Male	ST11	ST14	37	0.903609	12	0.93641	2	0.52525	B	206206	111111	126128	116118	162164	209209	099099	088088	103109	198198	123125
785	2011/8	Male	ST11	ST14	16	0.998719	7	0.93641	1	0.549	B	206206	111113	126126	116118	162164	209209	099099	088088	103109	202202	123123
786	2011/8	Male	ST11	ST14	3	0.990995	9	0.93641	1	0.54935	B	206206	111113	126128	116116	162164	209209	099099	088088	103109	198198	123123
787	2011/8	Male	ST11	ST14	12	0.98661	5	0.93641	2	0.52995	B	206206	111113	128128	118118	162164	209209	099099	082088	103109	198204	123123
788	2011/8	Male	ST11	ST14	16	0.89017	4	0.93641	2	0.51145	B	206206	113113	126126	116118	162164	209209	099099	082088	103109	198202	123129
789	2011/8	Male	ST11	ST14	39	0.527669	21	0.93641	2	0.5376	B	206206	111113	128128	116116	164164	209209	093099	084088	103109	198200	123123
790	2011/8	Male	ST11	ST14	2	0.999701	22	0.93641	2	0.5454	B	206206	113113	126128	116116	162164	205205	093093	084088	103107	198210	125125
791	2011/8	Male	ST11	ST14	6	0.934201	8	0.93641	2	0.53185	B	206206	111111	126128	116116	164164	209209	093099	084088	103103	198206	123123
792	2011/8	Male	ST11	ST14	25	0.847688	21	0.93641	1	0.5414	B	206206	111113	128128	116116	162162	209209	093099	084088	103109	204206	123123
793	2011/8	Male	ST11	ST14	25	0.957114	19	0.93641	2	0.5391	B	206206	NA	128128	116116	162164	209209	093099	084088	103103	190196	123123
794	2011/8	Male	ST11	ST14	34	0.813788	16	0.93641	1	0.5491	B	206206	NA	126126	116116	164164	209209	093099	084088	103103	192202	117123
795	2011/8	Male	ST11	ST14	11	0.955811	1	0.93641	1	0.53845	B	206206	NA	126126	116116	162164	209209	093099	082088	103109	190200	123123
796	2011/8	Male	ST11	ST14	19	0.644981	1	0.93641	1	0.5475	B	206206	NA	126126	116116	162164	205209	095099	082088	103107	190194	123123
797	2011/8	Male	ST11	ST14	25	0.999912	19	0.93641	1	0.5492	B	206206	113113	128128	116116	162164	209209	093099	084088	103107	198206	123123
798	2011/8	Male	ST11	ST14	36	0.844835	25	0.93641	1	0.54095	B	206206	113113	128128	116116	164164	209209	093099	084088	103107	198198	123129
799	2011/8	Male	ST11	ST14	23	0.29011	21	0.93641	1	0.5467	B	206206	113113	126128	116116	162164	209209	093099	084088	103109	200206	123125
800	2011/8	Male	ST11	ST14	23	0.938173	16	0.93641	1	0.54705	B	206206	113113	126128	116118	162164	209209	093099	084088	103109	198206	123123
801	2011/8	Male	ST11	ST14	30	0.638354	16	0.93641	1	0.5411	B	206206	NA	126128	116116	164164	209209	093099	084088	109109	198202	123123
802	2011/8	Male	ST11	ST14	34	0.489977	19	0.93641	1	0.538	B	206206	NA	126128	116116	164164	209209	093099	084088	103103	196196	123125
803	2011/8	Male	ST11	ST14	25	0.78457	21	0.93641	2	0.5251	B	206206	NA	128128	116116	162162	205209	093099	084088	103109	NA	123123
804	2011/8	Male	ST11	ST14	25	0.563963	19	0.93641	2	0.5432	B	206206	NA	128128	116116	162164	205209	095099	084088	103103	190196	123125
805	2011/8	Male	ST11	ST14	33	0.977147	16	0.93641	1	0.541	B	206206	113113	126128	116118	162162	209209	093099	084088	103103	198202	123125
806	2011/8	Male	ST11	ST14	35	0.999852	26	0.93641	2	0.5476	B	206206	113113	126128	116118	162164	205209	095099	084088	107109	200204	123123
807	2011/8	Male	ST11	ST14	34	0.986525	21	0.93641	1	0.54845	B	206206	111113	126128	116116	164164	209209	099099	084088	103103	202204	123123
808	2011/8	Male	ST11	ST14	5	0.768378	15	0.93641	1	0.54825	B	206206	113113	126128	116118	162164	205207	095097	084088	103103	202206	123125
809	2011/8	Male	ST11	ST14	34	0.684521	10	0.93641	1	0.54845	B	206206	NA	126126	116116	164164	209209	099099	084088	103103	NA	123123
810	2011/8	Male	ST11	ST14	13	0.956245	21	0.93641	1	0.54505	B	206206	NA	126128	116116	162162	209209	099099	084088	103109	NA	123123
811	2011/8	Male	ST11	ST14	31	0.66859	20	0.93641	1	0.54845	B	206206	NA	126128	116118	162164	209209	093099	084088	103111	190200	127129
812	2011/8	Male	ST11	ST14	23	0.959273	21	0.93641	1	0.5486	B	206206	NA	126128	116116	162162	209209	093099	084088	103109	NA	123123
813	2011/8	Male	ST11	ST14	33	0.922131	16	0.93641	1	0.54795	B	206206	113113	128128	116118	162164	209209	093099	084088	103103	198206	123125
814	2011/8	Male	ST11	ST14	25	0.987305	8	0.93641	2	0.53065	B	206206	NA	128128	114116	162164	209209	093099	084088	103109	206208	123123
815	2011/8	Male	ST11	ST14	15	0.942217	13	0.93641	1	0.5068	B	206206	113113	128128	116118	162162	209209	099099	084088	109109	198198	125125
816	2011/8	Male	ST11	ST14	5	0.999805	11	0.93641	1	0.54825	B	206206	113113	128128	116116	162164	205209	095099	084088	103109	202202	123123
817	2011/8	Male	ST11	ST14	7	0.966438	10	0.93641	1	0.5341	B	206206	NA	126126	116116	164164	209209	099099	088088	111111	NA	123123
818	2011/8	Male	ST11	ST14	/	/	/	/	/	/	/	NA	NA	128128	NA	NA	NA	099099	NA	103103	NA	123131
819	2011/8	Male	ST11	ST14	35	0.993149	19	0.93641	2	0.5435	B	206206	NA	128128	116116	162164	205209	095099	084088	107109	194196	123123
820	2011/8	Male	ST11	ST14	15	0.99975	16	0.93641	2	0.5388	B	206206	NA	126128	116118	162164	209209	093099	084088	109109	192198	123125
821	2011/8	Male	ST11	ST14	23	0.920676	21	0.93641	1	0.5463	B	206206	111113	126128	116116	162164	205209	093099	084088	103109	198200	123123
822	2011/8	Male	ST11	ST14	2	0.991725	22	0.93641	2	0.51635	B	206206	113113	126128	116116	162164	205209	095099	084088	103107	198206	125125
823	2011/8	Male	ST11	ST14	36	0.968365	20	0.93641	2	0.5006	B	206206	113113	128128	112118	164164	209209	093099	084088	103103	198200	129129
824	2011/8	Male	ST11	ST14	3	0.928831	8	0.93641	2	0.5198	B	206206	111113	126128	116116	162162	209209	099099	084088	103107	198198	123123
825	2011/8	Male	ST11	ST14	11	0.975597	19	0.93641	2	0.5405	B	206206	NA	126128	116116	164164	209209	099099	084088	107109	190196	123123
826	2011/8	Male	ST11	ST14	16	0.840262	10	0.93641	1	0.5485	B	206206	NA	126126	116118	164164	209209	099099	084088	103109	196200	123123
827	2011/8	Male	ST11	ST14	38	0.824961	19	0.93641	2	0.53825	B	206206	NA	126128	116116	162164	209209	093099	084088	103109	190202	129129
828	2011/8	Male	ST11	ST14	11	1	19	0.93641	1	0.54785	B	206206	NA	126128	116118	162164	209209	093099	084088	103109	190200	123123
829	2011/8	Male	ST11	ST14	25	0.609932	8	0.93641	1	0.54765	B	206206	111113	128128	116116	162162	209209	093099	084088	103103	198198	123123
830	2011/8	Male	ST11	ST14	38	0.998186	17	0.93641	2	0.5299	B	206206	NA	126128	116116	162164	NA	093099	084088	109109	NA	129129
831	2011/8	Male	ST11	ST14	31	0.545107	20	0.93641	1	0.5458	B	206206	111111	126128	116116	162164	209209	093099	084088	103103	192200	129129
832	2011/8	Male	ST11	ST14	18	0.97255	13	0.93641	1	0.54695	B	206206	NA	126128	114116	164164	209209	099099	084088	103109	198206	125125
833	2011/8	Male	ST11	ST14	38	0.879923	17	0.93641	2	0.53865	B	206206	NA	126128	116116	162164	209209	099099	084088	109109	196206	129129
834	2011/8	Male	ST11	ST14	7	0.376671	19	0.93641	2	0.53275	B	206206	NA	126126	116116	164164	209209	099099	084088	109109	192202	123129
835	2011/8	Male	ST11	ST14	23	0.841925	21	0.93641	2	0.5416	B	206206	NA	126128	116116	162164	209209	093099	084088	103103	NA	123123
836	2011/8	Male	ST11	ST14	9	0.82104	19	0.93641	2	0.5427	B	206206	NA	126128	116118	164164	205209	095099	084088	103103	190196	123129
837	2011/8	Male	ST11	ST14	35	0.692779	11	0.93641	2	0.54325	B	206206	111113	126128	116116	164164	205205	095099	084088	107107	200204	123123
838	2011/8	Male	ST11	ST14	38	0.89329	17	0.93641	2	0.5305	B	206206	111113	128128	116116	162164	209209	093099	084088	109109	198206	129129
839	2011/8	Male	ST11	ST14	30	0.997557	20	0.93641	1	0.54695	B	206206	113113	126128	116116	164164	209209	093099	084088	103109	194198	123129
840	2011/8	Male	ST11	ST14	16	0.96158	16	0.93641	2	0.53385	B	206206	113113	126126	116118	164164	209209	093099	084088	103109	NA	123123
841	2011/7	Male	ST11	ST14	20	0.750589	4	0.93641	2	0.5347	B	206206	113113	126126	116118	162164	209209	095099	NA	103103	NA	123129
842	2011/7	Male	ST11	ST14	34	0.758583	10	0.93641	1	0.5485	B	206206	NA	126126	116116	164164	209209	099099	088088	103103	NA	123123
843	2011/7	Male	ST11	ST14	/	/	/	/	/	/	/	NA	NA	126126	NA	NA	209209	NA	NA	NA	NA	123123
844	2011/7	Male	ST11	ST14	/	/	/	/	/	/	/	NA	NA	124124	116116	NA	NA	099099	NA	NA	NA	127127
845	2011/7	Male	ST11	ST14	11	0.85708	1	0.93641	2	0.53365	B	206206	113113	124128	116116	164164	209209	095099	082088	NA	190198	123123
846	2011/7	Male	ST11	ST14	7	0.933122	10	0.93641	2	0.53805	B	206206	NA	126126	116116	162164	209209	095099	088088	103109	NA	123123
847	2011/7	Male	ST11	ST14	11	0.98585	19	0.93641	2	0.54175	B	206206	113113	126128	116118	162164	209209	095099	082088	103109	190190	123123
848	2011/7	Male	ST11	ST14	/	/	/	/	/	/	/	206206	NA	124128	NA	NA	NA	097097	NA	103103	NA	123123
849	2011/7	Male	ST11	ST14	9	0.859239	18	0.93641	2	0.53035	B	206206	111111	120124	NA	164164	NA	095099	NA	107109	NA	129129
850	2011/7	Male	ST11	ST14	23	0.8417	1	0.93641	2	0.51505	B	206206	111113	126128	116116	162164	209209	095099	082088	103109	NA	123123
851	2011/7	Male	ST11	ST14	28	0.624191	18	0.93641	2	0.5349	B	206206	109111	124126	116116	162164	209209	095099	082088	103109	NA	123129
852	2011/7	Male	ST11	ST14	7	0.987688	1	0.93641	1	0.5454	B	206206	113113	120126	116116	162164	NA	099099	NA	107107	NA	123123
853	2011/7	Male	ST11	ST14	30	0.975185	26	0.93641	1	0.5486	B	206206	113113	126126	116116	164164	NA	095099	088088	109109	NA	123129
854	2011/7	Male	ST11	ST14	33	0.922989	24	0.93641	2	0.54125	B	206206	113113	128128	116118	162162	NA	095099	NA	103103	NA	NA
855	2011/7	Male	ST11	ST14	7	0.997445	7	0.93641	2	0.5373	B	206206	NA	126126	116116	162164	NA	099099	NA	103109	NA	123129
856	2011/7	Male	ST11	ST14	21	0.918887	28	0.93641	2	0.54015	A	204204	113115	126128	116116	164164	209209	095099	088088	103109	190190	123123
857	2011/7	Female	ST11	ST14	7	0.979029	9	0.93641	2	0.54005	B	206206	113113	126126	116116	162164	209209	099099	088088	103109	198198	123123
858	2011/7	Male	ST11	ST14	12	0.907902	4	0.93641	2	0.54065	B	206206	113113	128128	116118	162162	209209	095099	086090	103109	198198	123129
859	2011/7	Male	ST11	ST14	28	0.991001	12	0.93641	2	0.52705	B	206206	111111	128130	116116	162162	209209	099099	088088	109109	NA	123125
860	2011/7	Male	ST11	ST14	/	/	/	/	/	/	/	NA	111111	NA	NA	162164	209209	NA	NA	NA	NA	123123
861	2011/7	Male	ST11	ST14	24	0.997534	1	0.93641	2	0.5401	B	206206	113113	124126	116116	162162	209209	095099	082088	103109	190198	131131
862	2011/7	Male	ST11	ST14	23	0.763244	1	0.93641	2	0.5413	B	206206	111113	126128	116116	162164	209209	095099	082088	103107	NA	123123
863	2011/7	Male	ST11	ST14	/	/	/	/	/	/	/	206206	NA	122122	116116	164164	NA	NA	NA	NA	NA	123123
864	2011/7	Male	ST11	ST14	36	0.942869	25	0.93641	1	0.52535	B	206206	113113	128128	NA	164164	NA	097097	NA	NA	NA	123129
865	2011/7	Male	ST11	ST14	28	0.99999	11	0.93641	2	0.53335	B	206206	111111	126126	116116	162164	NA	NA	NA	107107	NA	123123
866	2011/7	Male	ST11	ST14	4	0.917549	15	0.93641	2	0.53445	B	206206	111113	126128	NA	162162	NA	097097	NA	NA	NA	123123
867	2011/7	Male	ST11	ST14	34	0.981397	15	0.93641	2	0.5411	B	206206	111113	126128	116116	164164	209209	097097	NA	103103	200202	123123
868	2011/7	Male	ST11	ST14	6	0.998805	18	0.93641	2	0.5401	B	206206	111111	124126	116116	164164	209209	095099	082088	103107	200200	123129
869	2011/7	Male	ST11	ST14	/	/	/	/	/	/	/	NA	NA	NA	NA	NA	NA	NA	NA	NA	NA	NA
870	2011/7	Male	ST11	ST14	21	0.810928	28	0.93641	1	0.51115	A	204204	113113	128128	116116	164164	NA	NA	NA	103111	NA	123123
871	2011/7	Male	ST11	ST14	21	0.974654	28	0.93641	2	0.53165	A	204204	111111	128128	NA	162164	NA	099099	NA	109109	NA	NA
872	2011/7	Male	ST11	ST14	21	0.999472	28	0.93641	2	0.5318	A	204204	113113	126128	116116	162162	209209	095099	080088	103109	192192	123123
873	2011/7	Male	ST11	ST14	29	0.971546	8	0.93641	1	0.5465	B	206206	111111	126128	116116	162164	NA	099099	NA	103111	NA	123123
874	2011/7	Male	ST11	ST14	21	0.977112	28	0.93641	1	0.527	A	204204	111113	126128	116116	162164	209209	099099	082088	103109	190190	123123
875	2011/7	Female	ST11	ST14	27	0.993452	3	0.93641	2	0.53995	B	206206	113113	126128	116118	162164	209209	099099	088088	103107	200206	123123
876	2011/7	Male	ST11	ST14	21	0.947806	28	0.93641	2	0.50575	A	204204	111111	128128	NA	164164	209209	NA	NA	111111	NA	123123
877	2011/7	Male	ST11	ST14	/	/	/	/	/	/	/	NA	111113	NA	NA	162162	209209	NA	NA	NA	NA	123123
878	2011/7	Male	ST11	ST14	/	/	/	/	/	/	/	NA	113113	126126	NA	NA	NA	099099	NA	NA	NA	NA
879	2011/7	Male	ST11	ST14	28	0.960843	28	0.93641	2	0.5381	A	204204	111111	126126	NA	162162	205205	099099	NA	103109	NA	NA
880	2011/7	Male	ST11	ST14	21	0.992937	28	0.93641	1	0.54865	A	204204	113113	124126	NA	164164	NA	095099	NA	103103	NA	123123
881	2011/7	Male	ST11	ST14	7	0.745875	1	0.93641	2	0.52555	B	206206	113113	126126	NA	162164	209209	095099	NA	103109	NA	123123
882	2011/7	Male	ST12	ST15	21	0.777414	28	0.93641	1	0.54825	A	204204	NA	128128	116116	164164	NA	099099	NA	103107	NA	123123
883	2011/7	Male	ST12	ST15	21	0.961058	28	0.93641	1	0.54875	A	204204	113113	128128	116116	162164	209209	097099	082088	107109	190198	123129
884	2011/7	Male	ST12	ST15	38	0.938278	17	0.93641	1	0.5475	B	206206	NA	126126	116116	162164	209209	097099	080088	109109	NA	129129
885	2011/7	Male	ST12	ST15	1	0.477083	27	0.93641	1	0.5232	B	206206	113113	128128	NA	164164	209209	099099	088088	103107	NA	123123
886	2011/7	Male	ST12	ST15	36	0.695685	19	0.93641	2	0.5431	B	206206	111113	128128	NA	162164	209209	097099	NA	103109	NA	123129
887	2011/6	Male	ST12	ST15	16	0.927067	16	0.93641	2	0.5351	B	206206	113113	126126	116118	164164	209209	099099	088088	103109	192192	123123
888	2011/6	Male	ST12	ST15	32	0.988298	9	0.93641	1	0.54595	B	206206	113113	126126	114116	162162	209209	099099	088088	103103	192198	123123
889	2011/8	Male	ST12	ST15	1	0.889258	7	0.93641	2	0.54125	B	206206	113113	128128	116116	162164	209209	099099	088088	103107	194206	123123
890	2011/8	Male	ST12	ST15	27	0.741187	5	0.93641	2	0.53675	B	206206	113113	126128	116118	162164	209209	099099	088088	103109	198204	123123
891	2011/8	Male	ST12	ST15	17	0.528956	5	0.93641	2	0.5362	B	206206	113113	126128	116118	164164	209209	099099	088088	103109	198200	123123
892	2011/8	Male	ST12	ST15	11	0.873399	19	0.93641	2	0.5411	B	206206	111113	126128	116116	162164	209209	099099	082088	109109	190196	123123
893	2011/8	Male	ST12	ST15	7	0.856735	9	0.93641	1	0.5489	B	206206	113113	126126	116116	162164	209209	099099	088088	103109	198212	123123
894	2011/8	Male	ST12	ST15	13	0.668168	5	0.93641	2	0.54045	B	206206	113113	126128	116116	162164	209209	099099	088088	109109	200204	123123
895	2011/8	Male	ST12	ST15	27	0.970422	5	0.93641	2	0.54295	B	206206	111113	126128	116118	162164	209209	099099	088088	103103	198204	123123
896	2011/8	Male	ST12	ST15	7	0.63458	9	0.93641	2	0.5432	B	206206	113113	126126	116116	162164	209209	099099	088088	103109	198202	123123
897	2011/8	Female	ST12	ST15	35	0.999922	25	0.93641	1	0.5452	B	206206	113113	126128	116116	166166	205209	093099	084088	107107	196198	123123
898	2011/8	Male	ST12	ST15	7	0.655676	7	0.93641	1	0.51145	B	206206	113113	126126	116116	162164	209209	099099	088088	103109	202206	123123
899	2011/8	Male	ST12	ST15	16	0.574302	7	0.93641	1	0.542	B	206206	113113	126126	116118	162164	209209	099099	088088	103109	202206	123123
900	2011/8	Male	ST12	ST15	40	0.999999	12	0.93641	2	0.5366	B	206206	111113	126128	116116	162164	209209	099099	088088	103109	200206	123125
901	2011/7	Male	ST12	ST15	31	0.506512	20	0.93641	2	0.53895	B	206206	111111	126128	116118	162162	209209	099099	088088	103103	198204	129129
902	2011/6	Male	ST12	ST15	39	0.454061	19	0.93641	1	0.54655	B	206206	111113	128128	116116	162164	209209	099099	088088	103109	192192	123123
903	2011/7	Male	ST12	ST15	15	0.935968	4	0.93641	1	0.54385	B	206206	NA	126128	116118	162164	209209	099099	088088	109109	NA	123129
904	2011/7	Male	ST12	ST15	31	0.95243	18	0.93641	1	0.53775	B	206206	NA	124126	116116	162164	209209	099099	088088	103103	NA	127127
905	2011/7	Male	ST12	ST15	31	0.546304	4	0.93641	1	0.54635	B	206206	113113	124128	116118	162164	209209	095099	088088	103103	198198	129129
906	2011/6	Male	ST12	ST15	31	0.949212	20	0.93641	2	0.52005	B	206206	111113	126126	116118	162162	209209	099099	088088	103103	198198	129129
907	2011/6	Male	ST12	ST15	12	0.905366	3	0.93641	1	0.54895	B	206206	113113	128128	116118	162162	209209	099099	088088	109111	198206	123125
908	2011/6	Male	ST12	ST15	39	0.845384	25	0.93641	1	0.54525	B	200206	113113	128128	116116	164164	209209	099099	088088	103109	208208	123123
909	2011/6	Female	ST12	ST15	9	1	14	0.93641	1	0.54915	B	206206	111113	126126	116116	164164	205209	095099	088088	103103	200202	125129
910	2011/6	Male	ST12	ST15	37	0.824813	12	0.93641	1	0.5483	B	200206	111111	126128	116118	162164	209209	099099	088088	NA	198198	123125
911	2011/6	Male	ST12	ST15	27	0.957473	12	0.93641	1	0.542	B	206206	111113	126128	114118	164164	209209	099099	088088	103103	198206	123125
912	2011/6	Male	ST12	ST15	35	0.962378	11	0.93641	1	0.53805	B	206206	NA	128128	116116	162164	205209	095099	088088	107109	NA	123123
913	2011/6	Male	ST12	ST15	9	0.925013	11	0.93641	1	0.54885	B	206206	111113	126128	116116	164164	205209	095099	088088	103107	NA	123129
914	2011/6	Male	ST12	ST15	28	0.933399	6	0.93641	1	0.5483	B	206206	111111	126128	116116	162164	209209	099099	088088	109109	NA	123123
915	2011/6	Male	ST12	ST15	27	0.999984	3	0.93641	1	0.549	B	206206	113113	126128	116118	162164	209209	099099	088088	NA	NA	123125
916	2011/6	Male	ST12	ST15	10	0.989481	26	0.93641	1	0.54795	B	206206	111113	128128	116118	164164	205209	095099	088088	NA	198198	123123
917	2011/6	Male	ST12	ST15	4	0.970389	5	0.93641	2	0.50205	B	206206	113113	128128	116116	162162	209209	099099	088088	103109	200200	123123
918	2011/6	Male	ST12	ST15	4	0.979356	9	0.93641	1	0.547	B	206206	113113	126128	116116	162162	209209	099099	088088	103103	198212	123123
919	2011/6	Male	ST12	ST15	27	0.999716	3	0.93641	2	0.5392	B	206206	113113	126128	116118	164164	209209	099099	088088	103103	198200	123123
920	2011/6	Male	ST12	ST15	26	0.61628	26	0.93641	2	0.53935	B	206206	113113	126128	118118	162164	205209	095099	088088	107107	NA	123123
921	2011/6	Male	ST12	ST15	35	0.749643	11	0.93641	2	0.5354	B	206206	111113	126128	114116	162164	205209	095099	088088	107109	NA	123123
922	2011/6	Male	ST12	ST15	34	0.917045	3	0.93641	2	0.54635	B	206206	113113	126128	116116	164164	209209	099099	088088	103103	NA	123123
923	2011/6	Male	ST12	ST15	17	0.895296	9	0.93641	2	0.52635	B	206206	113113	126128	116116	164164	209209	099099	088088	103109	NA	123123
924	2011/6	Male	ST12	ST15	27	0.999999	5	0.93641	2	0.5424	B	206206	113113	126128	118118	162164	209209	099099	088088	103109	198198	123123
925	2011/7	Male	ST12	ST15	36	0.995811	19	0.93641	2	0.54405	B	206206	NA	128128	116116	162164	NA	095099	NA	103113	NA	129129
926	2011/7	Male	ST12	ST15	/	/	/	/	/	/	/	206206	NA	126126	116116	162162	NA	NA	NA	NA	NA	NA
927	2011/7	Male	ST12	ST15	35	0.890141	11	0.93641	2	0.5293	B	206206	NA	NA	116116	162164	NA	099099	NA	107107	NA	123123
928	2011/7	Male	ST12	ST15	34	0.609563	10	0.93641	1	0.5483	B	206206	NA	126126	116116	164164	NA	099099	NA	103103	NA	123123
929	2011/7	Male	ST12	ST15	21	0.999044	28	0.93641	2	0.53705	A	204204	NA	126126	116116	162164	NA	099099	NA	103103	NA	NA
930	2011/7	Male	ST12	ST15	/	/	/	/	/	/	/	NA	NA	126126	NA	164164	205209	NA	NA	NA	NA	123127
931	2011/7	Male	ST12	ST15	24	0.890981	2	0.93641	2	0.546	B	NA	NA	126126	116116	162162	NA	097097	088088	NA	NA	121121
932	2011/7	Female	ST12	ST15	19	0.986825	26	0.93641	1	0.5491	B	206206	113113	126126	116116	162164	205209	095099	088088	103103	198200	123123
933	2011/7	Male	ST12	ST15	9	0.784933	24	0.93641	1	0.5483	B	206206	113113	120124	116118	162164	205211	095101	082088	NA	NA	123129
934	2011/7	Male	ST12	ST15	11	0.994022	1	0.93641	2	0.5412	B	206206	111113	124128	116116	164164	209209	095099	082088	103109	190198	123123
935	2011/7	Male	ST12	ST15	30	0.90172	10	0.93641	2	0.5354	B	206206	NA	126126	NA	164164	NA	095099	NA	103109	206206	123123
936	2011/7	Male	ST12	ST15	12	0.996243	11	0.93641	1	0.5447	B	206206	113113	128128	NA	162164	209209	095099	NA	109109	NA	123123
937	2011/7	Male	ST12	ST15	/	/	/	/	/	/	/	NA	NA	NA	NA	164164	209209	NA	NA	NA	NA	123129
938	2011/7	Male	ST12	ST15	11	0.861089	1	0.93641	2	0.5401	B	206208	113113	124126	116116	162164	209209	095099	082088	107109	190194	123123
939	2011/7	Male	ST12	ST15	4	0.995054	15	0.93641	2	0.5444	B	206206	NA	128136	116116	162162	NA	097097	NA	103103	NA	NA
940	2011/7	Male	ST12	ST15	/	/	/	/	/	/	/	206206	NA	124128	116116	162164	NA	NA	NA	NA	NA	131131
941	2011/7	Male	ST12	ST15	9	0.955302	1	0.93641	2	0.53825	B	206206	113113	124124	116116	164164	209209	095099	088088	103107	NA	131131
942	2011/7	Male	ST12	ST15	24	0.999988	17	0.93641	1	0.5488	B	206206	NA	126128	116116	162162	209209	095099	080088	NA	NA	129129
943	2011/7	Male	ST12	ST15	39	0.902252	6	0.93641	1	0.54625	B	206206	NA	128128	116116	164164	NA	NA	NA	103109	NA	123123
944	2011/7	Male	ST12	ST15	19	0.883831	26	0.93641	2	0.5364	B	206206	NA	126126	116116	NA	205209	095099	088088	107109	NA	123123
945	2011/7	Male	ST12	ST15	31	0.504314	20	0.93641	2	0.53705	B	206206	NA	126126	116116	NA	209209	099099	088088	103105	198202	129129
946	2011/7	Male	ST12	ST15	17	0.689882	9	0.93641	2	0.54195	B	206206	113113	126128	116116	NA	209209	099099	088088	103109	198202	123123
947	2011/6	Male	ST13	ST16	8	0.985922	11	0.93641	2	0.5364	B	206206	111113	128128	116116	162162	205209	095099	088088	103103	204206	123123
948	2011/6	Female	ST13	ST16	3	0.932403	20	0.93641	1	0.54705	B	206206	111113	126128	116116	162164	209209	099099	088088	103103	198198	123129
949	2011/5	Male	ST13	ST16	27	0.786558	5	0.93641	2	0.52665	B	206206	113113	126128	116118	162164	209209	099099	088088	103109	198200	123123
950	2011/5	Male	ST13	ST16	12	0.898832	5	0.93641	2	0.5309	B	206206	113113	128128	116116	162164	209209	099099	088088	109109	196198	123123
951	2011/8	Male	ST13	ST16	33	0.412155	20	0.93641	2	0.5415	B	206206	113113	126128	116118	162164	209209	093099	084088	103103	198204	123123
952	2011/8	Male	ST13	ST16	5	0.976126	11	0.93641	1	0.54885	B	206206	111113	126128	116116	164164	205209	095099	084088	103111	198202	123123
953	2011/8	Male	ST13	ST16	36	0.809558	17	0.93641	2	0.52895	B	206206	113113	128128	116116	162164	209209	093099	084088	103109	198206	129129
954	2011/8	Female	ST13	ST16	34	0.933599	25	0.93641	1	0.54215	B	206206	113113	126128	116116	164164	209209	093099	084088	103103	204206	123123
955	2011/8	Male	ST13	ST16	14	0.999792	16	0.93641	1	0.5074	B	206206	113113	126128	116116	162164	209209	093099	088088	103109	198206	123123
956	2011/8	Male	ST13	ST16	35	0.912571	26	0.93641	2	0.53305	B	206206	113113	128128	116118	162164	205209	095099	088088	107107	198200	123123
957	2011/8	Male	ST13	ST16	7	0.890944	21	0.93641	2	0.5474	B	NA	111113	126126	116116	NA	NA	093099	NA	103109	NA	123123
958	2011/8	Male	ST13	ST16	5	0.963854	25	0.93641	2	0.5453	B	206206	113113	126128	116116	164164	205209	093099	088088	103107	204206	123123
959	2011/8	Male	ST13	ST16	2	0.311339	22	0.93641	2	0.5344	B	206206	113113	128128	116116	162162	209209	093099	088088	103107	200200	125125
960	2011/8	Male	ST13	ST16	33	0.991228	16	0.93641	2	0.53895	B	206206	NA	126128	116118	162164	209209	093099	084088	103103	198202	123123
961	2011/8	Male	ST13	ST16	1	0.993275	12	0.93641	1	0.50895	B	206206	113113	128130	114116	164164	209209	093099	088088	103103	206210	123125
962	2011/8	Male	ST13	ST16	32	0.964943	20	0.93641	2	0.51495	B	206206	111113	126126	116116	162162	209209	093099	088088	103109	202208	123123
963	2011/8	Male	ST13	ST16	14	0.376764	9	0.93641	2	0.53725	B	NA	113113	126128	116116	NA	209209	099099	088088	103109	NA	NA
964	2011/8	Male	ST13	ST16	28	0.989098	8	0.93641	2	0.54405	B	206206	111111	126128	116116	162164	209209	093099	088088	109109	196198	123129
965	2011/8	Male	ST13	ST16	40	0.841925	26	0.93641	2	0.5452	B	206206	113113	126128	116118	162164	209209	093099	088088	107109	202206	123129
966	2011/8	Male	ST13	ST16	30	0.336359	20	0.93641	2	0.5386	B	206206	111113	126126	116116	164164	209209	093099	088088	103109	194200	123129
967	2011/8	Male	ST13	ST16	14	0.933725	21	0.93641	1	0.54785	B	206206	113113	126128	116116	162164	209209	093099	088088	103109	200206	123123
968	2011/8	Male	ST13	ST16	40	0.570474	8	0.93641	2	0.542	B	206206	111113	126128	116118	162164	209209	093099	088088	103109	206208	123123
969	2011/6	Male	ST13	ST16	5	0.937652	26	0.93641	1	0.52885	B	206206	113113	126128	114116	164164	205209	095099	088088	103107	198200	123123
970	2011/6	Male	ST13	ST16	5	0.99989	11	0.93641	2	0.5354	B	206206	111113	128128	116116	162164	205209	095099	088088	103107	NA	123123
971	2011/6	Male	ST13	ST16	16	0.999904	4	0.93641	1	0.5487	B	206206	113113	126126	116118	162164	209209	099099	088088	103109	NA	123129
972	2011/7	Male	ST13	ST16	3	0.998095	9	0.93641	1	0.54575	B	206206	111113	126128	116116	162162	209209	099099	088088	103109	198198	123123
973	2011/7	Male	ST13	ST16	1	0.789246	6	0.93641	2	0.53405	B	206206	111113	128128	116116	164164	209209	093099	088088	103103	198206	123123
974	2011/7	Male	ST13	ST16	35	0.914511	26	0.93641	1	0.5455	B	206206	111113	128128	116118	164164	205209	095099	088088	107109	198202	123123
975	2011/7	Male	ST13	ST16	3	0.992515	9	0.93641	2	0.54405	B	206206	113113	126128	116116	162164	209209	099099	088088	103103	198198	123123
976	2011/7	Male	ST13	ST16	39	0.667793	27	0.93641	2	0.53655	B	206206	111113	128128	116116	164164	209209	093099	088088	103107	200202	123123
977	2011/7	Male	ST13	ST16	30	0.956401	10	0.93641	1	0.5254	B	206206	111113	126126	116116	164164	209209	093099	088088	109109	200200	123123
978	2011/7	Male	ST13	ST16	5	0.994728	15	0.93641	1	0.51745	B	206206	113113	128128	116118	162164	203207	095099	088088	103107	200202	123123
979	2011/7	Male	ST13	ST16	5	0.910375	11	0.93641	2	0.5377	B	206206	111113	126128	116116	164164	205209	095099	088088	103109	200206	123123
980	2011/7	Male	ST13	ST16	32	0.740134	3	0.93641	1	0.5458	B	206206	113113	126126	116116	162164	209209	099099	088088	103103	200200	123123
981	2011/7	Male	ST13	ST16	30	0.952813	15	0.93641	2	0.5192	B	206206	111113	126128	116116	164164	207209	097099	088088	103109	198206	123123
982	2011/7	Male	ST13	ST16	28	0.919827	12	0.93641	2	0.54065	B	206206	111111	126128	116116	162164	209209	099099	088088	109109	198206	123125
983	2011/7	Male	ST13	ST16	17	0.999963	6	0.93641	2	0.535	B	206206	113113	126128	116116	164164	209209	099099	088088	103109	208208	123123
984	2011/7	Male	ST13	ST16	32	0.931088	16	0.93641	2	0.5324	B	206206	113113	126126	116116	162164	209209	093099	082088	103111	196206	123125
985	2011/7	Male	ST13	ST16	4	0.796216	21	0.93641	2	0.53195	B	206206	111113	126128	116116	162162	209209	099099	088088	103107	198200	NA
986	2011/7	Male	ST13	ST16	28	0.910303	9	0.93641	2	0.54355	B	206206	111111	126126	116116	162164	209209	099099	088088	103109	198202	123123
987	2011/7	Male	ST13	ST16	26	0.998435	26	0.93641	1	0.54545	B	206206	113113	126126	114116	162164	205209	095099	088088	107109	198198	123123
988	2011/7	Male	ST13	ST16	3	0.613209	5	0.93641	2	0.54325	B	206206	113115	128128	116116	162164	209209	099099	088088	103103	198198	123123
989	2011/7	Male	ST13	ST16	29	0.943095	6	0.93641	1	0.5053	B	206206	111111	126128	116116	162164	209209	099099	088088	103103	198200	123123
990	2011/7	Male	ST13	ST16	36	0.980513	4	0.93641	2	0.5346	B	206206	113113	128128	116118	164164	209209	099099	088088	109109	198202	129129
991	2011/7	Male	ST13	ST16	16	0.939795	7	0.93641	2	0.53625	B	206206	113113	126126	116118	164164	209209	099099	088088	103103	194202	123123
992	2011/7	Male	ST13	ST16	4	0.537769	20	0.93641	2	0.5338	B	206206	113113	128128	116116	162162	209209	093099	088088	103103	198200	123129
993	2011/7	Male	ST13	ST16	13	0.99554	9	0.93641	1	0.54835	B	206206	113113	126128	116116	162162	209209	099099	088088	103109	198198	123123
994	2011/7	Male	ST13	ST16	34	0.481977	25	0.93641	1	0.50385	B	206206	113113	126126	116116	164164	205209	095099	088088	103103	198208	123123
995	2011/7	Male	ST13	ST16	31	0.797117	4	0.93641	2	0.53345	B	206206	113113	126128	116118	164164	209209	099099	088088	103109	198202	129129
996	2011/7	Male	ST13	ST16	36	0.857722	20	0.93641	2	0.53915	B	206206	113113	128128	116116	162164	209209	093099	088088	103109	198198	127129
997	2011/7	Male	ST13	ST16	10	0.913889	27	0.93641	2	0.5416	B	206206	113113	128128	116118	164164	209209	093099	088088	103109	198206	121123
998	2011/7	Male	ST13	ST16	39	0.686586	5	0.93641	2	0.5443	B	206206	113113	128128	116116	164164	NA	099099	088088	109109	198200	123123
999	2011/7	Male	ST13	ST16	1	0.779556	13	0.93641	2	0.54055	B	206206	NA	128128	114116	164164	NA	099099	088088	103103	198206	123125
1000	2011/7	Male	ST13	ST16	35	0.870562	11	0.93641	1	0.5134	B	206206	113113	128128	116116	162164	NA	095099	088088	107109	196206	123123
1001	2011/7	Male	ST13	ST16	40	0.654191	21	0.93641	2	0.5147	B	206206	111113	126128	116116	162164	209209	093099	088088	107109	200206	123125
1002	2011/7	Male	ST13	ST16	25	0.796145	8	0.93641	2	0.5429	B	206206	111113	128128	116116	162164	209209	099099	084088	103109	198206	123123
1003	2011/7	Female	ST13	ST16	14	0.661282	4	0.93641	1	0.5162	B	206206	113113	126128	116116	162164	209209	099099	088088	103109	198206	123129
1004	2011/7	Male	ST13	ST16	30	0.994547	10	0.93641	2	0.5307	B	206206	111113	126126	116116	164164	209209	093099	088088	103111	204206	123123
1005	2011/7	Male	ST13	ST16	14	0.999577	3	0.93641	1	0.54885	B	206206	113113	126128	116116	162164	209209	099099	088088	103103	198206	123123
1006	2011/7	Female	ST13	ST16	3	0.959821	5	0.93641	2	0.51745	B	206206	111113	126128	116116	162164	209209	099099	088088	103109	198204	123123
1007	2011/6	Male	ST13	ST16	14	0.911636	9	0.93641	2	0.51985	B	206206	NA	126128	116116	162164	209209	099099	088088	103109	NA	123123
1008	2011/6	Female	ST13	ST16	35	0.998427	11	0.93641	1	0.54525	B	206206	111113	126128	116116	164164	205209	095099	088088	107109	202206	123123
1009	2011/6	Male	ST13	ST16	7	0.466033	9	0.93641	2	0.54055	B	206206	111113	126126	116116	162164	209209	099099	088088	109111	198202	123123
1010	2011/6	Male	ST13	ST16	13	0.973352	9	0.93641	1	0.54755	B	206206	113113	126126	116116	162162	209209	099099	088088	109109	196198	123123
1011	2011/6	Male	ST13	ST16	17	0.586078	25	0.93641	1	0.54855	B	200206	113113	126128	116116	164164	NA	099099	088088	103109	NA	123123
1012	2011/6	Male	ST13	ST16	18	0.950118	12	0.93641	2	0.5354	B	206206	111111	126126	116118	164164	209209	099099	NA	NA	NA	125125
1013	2011/6	Male	ST13	ST16	31	0.624191	13	0.93641	2	0.53715	B	206206	113113	126128	116116	162164	209209	099099	088088	103103	196198	125129
1014	2011/6	Male	ST13	ST16	27	0.958755	3	0.93641	1	0.5494	B	206206	113113	126128	118118	162164	209209	099099	088088	103103	NA	NA
1015	2011/6	Male	ST13	ST16	26	0.9067	26	0.93641	2	0.54225	B	202206	113113	126126	116118	162164	205209	095099	088088	103107	202202	123123
1016	2011/6	Male	ST13	ST16	26	0.987206	26	0.93641	2	0.54345	B	206206	113113	126126	116118	162164	205209	095099	088088	107111	198202	123123
1017	2011/6	Male	ST13	ST16	13	0.462957	7	0.93641	2	0.5182	B	202206	NA	126128	116116	162164	209209	099099	088088	109111	NA	123123
1018	2011/6	Male	ST13	ST16	14	0.856194	6	0.93641	2	0.5386	B	206206	111113	126128	116116	164164	209209	099099	088088	103109	204206	123123
1019	2011/6	Male	ST13	ST16	4	0.904893	3	0.93641	2	0.5443	B	206206	113113	126128	116116	162162	NA	099099	088088	103103	200206	123123
1020	2011/6	Male	ST13	ST16	15	0.938003	16	0.93641	2	0.5449	B	206206	113113	126128	116118	164164	209209	099099	088088	109109	192198	123125
1021	2011/6	Male	ST13	ST16	9	0.998732	11	0.93641	1	0.54785	B	206206	111111	126128	116116	164164	205209	095099	088088	103107	198206	123129
1022	2011/6	Male	ST13	ST16	14	0.999899	3	0.93641	1	0.54695	B	206206	NA	126128	116116	162164	209209	099099	088088	103103	206206	123123
1023	2011/6	Male	ST13	ST16	22	0.374205	22	0.93641	2	0.5258	B	NA	NA	128128	116116	164164	NA	099099	088088	103103	NA	125125
1024	2011/6	Male	ST13	ST16	18	0.921754	13	0.93641	2	0.544	B	202206	113113	126128	116116	164164	NA	099103	088088	103109	198206	125125
1025	2011/6	Male	ST13	ST16	31	0.944295	4	0.93641	2	0.5361	B	202206	NA	126126	116116	164164	NA	099099	088088	103103	198198	129129
1026	2011/6	Male	ST13	ST16	29	0.998757	6	0.93641	2	0.54405	B	206206	111111	126128	116116	162164	209209	099099	088088	103103	198206	123123
1027	2011/6	Male	ST13	ST16	5	0.999716	25	0.93641	1	0.5491	B	206206	113113	128128	116116	164164	205209	095099	088088	103103	206208	123123
1028	2011/6	Male	ST13	ST16	3	0.99452	9	0.93641	2	0.5379	B	206206	113113	126128	116116	162164	NA	099099	088088	NA	198198	123123
1029	2011/6	Male	ST13	ST16	6	0.95468	10	0.93641	2	0.53455	B	206206	111111	126126	116118	164164	NA	095099	088088	103103	204206	123123
1030	2011/6	Male	ST13	ST16	3	0.999305	9	0.93641	1	0.5259	B	206206	NA	126128	116116	162162	NA	099099	088088	103103	198198	123123
1031	2011/6	Male	ST13	ST16	22	0.999716	13	0.93641	2	0.5121	B	206206	113113	128128	116118	164164	209209	099099	088088	103107	196198	123125
1032	2011/6	Male	ST13	ST16	26	0.991937	26	0.93641	2	0.54395	B	206206	113113	126126	116118	162164	205209	095099	088088	103107	196198	123123
1033	2011/6	Male	ST13	ST16	39	0.864067	18	0.93641	1	0.5486	B	206206	NA	128128	NA	164164	NA	099099	NA	103109	198200	123127
1034	2011/6	Male	ST13	ST16	20	0.950077	20	0.93641	2	0.5351	B	206206	111113	126126	116118	164164	209209	099099	088088	103103	198206	123129
1035	2011/6	Male	ST13	ST16	4	0.998795	7	0.93641	1	0.5425	B	202206	NA	126128	116116	162162	NA	099099	088088	103103	NA	123123
1036	2011/6	Male	ST13	ST16	7	0.993807	7	0.93641	2	0.5446	B	206206	113113	126126	116116	164164	209209	099099	088088	NA	202206	123123
1037	2011/6	Male	ST13	ST16	16	0.997702	8	0.93641	2	0.5096	B	206206	111113	126126	116118	164164	209209	099099	086088	109109	196198	123123
1038	2011/6	Male	ST13	ST16	39	0.998536	6	0.93641	1	0.54835	B	206206	NA	128128	116116	162164	NA	099099	088088	NA	NA	123123
1039	2011/6	Female	ST13	ST16	37	0.991801	8	0.93641	1	0.5311	B	206206	111111	128128	116118	164164	209209	099099	088088	103109	198206	123123
1040	2011/6	Male	ST13	ST16	31	0.800552	4	0.93641	2	0.53975	B	202206	NA	126126	116118	164166	NA	099099	088088	103109	198198	129129
1041	2011/6	Male	ST13	ST16	17	0.991915	6	0.93641	2	0.5129	B	NA	NA	126128	116116	164164	NA	099099	088088	103109	NA	123123
1042	2011/6	Male	ST13	ST16	15	0.440291	12	0.93641	2	0.53805	B	206206	113113	126128	116118	164164	209209	099099	088088	109109	198200	123125
1043	2011/6	Male	ST13	ST16	35	0.749261	11	0.93641	2	0.51655	B	206206	111113	126128	116116	162164	205205	095095	088088	107107	NA	123123
1044	2011/6	Male	ST13	ST16	2	0.641129	22	0.93641	2	0.51705	B	206206	113113	126126	116116	162162	209209	099099	088088	103109	NA	125125
1045	2011/6	Male	ST13	ST16	8	0.939177	26	0.93641	2	0.536	B	206206	113113	126128	116118	162164	205209	095099	088088	103109	NA	123123
1046	2011/6	Male	ST13	ST16	24	0.997457	4	0.93641	1	0.5412	B	206206	113113	126128	116116	162162	209209	099099	088088	103109	NA	129129
1047	2011/6	Male	ST13	ST16	4	0.456394	9	0.93641	2	0.53445	B	206206	NA	126128	116116	162162	NA	099099	088088	103103	NA	123123
1048	2011/6	Male	ST13	ST16	8	0.93255	11	0.93641	2	0.5373	B	206206	113113	126128	116116	162162	205209	095099	088088	103109	NA	123123
1049	2011/6	Male	ST13	ST16	31	0.966276	4	0.93641	1	0.54895	B	202206	113113	126128	116118	162164	209209	099099	088088	103107	NA	129129
1050	2011/6	Male	ST13	ST16	18	0.737683	14	0.93641	2	0.5466	B	202206	111113	126128	116116	164164	NA	101101	088088	103109	NA	125125
1051	2011/6	Male	ST13	ST16	19	0.802922	11	0.93641	1	0.5451	B	206206	111113	126126	116116	162164	205209	095099	088088	103107	196198	123123
1052	2011/6	Male	ST13	ST16	13	0.995689	4	0.93641	2	0.5304	B	202206	113113	126128	116116	162164	NA	099099	088088	109109	198202	123123
1053	2011/6	Male	ST13	ST16	32	0.991915	4	0.93641	2	0.5316	B	206206	113113	126126	116116	162164	209209	099099	088088	103107	198202	123129
1054	2011/6	Male	ST13	ST16	4	0.928449	3	0.93641	1	0.54625	B	206206	113113	126128	116118	162162	NA	099099	088088	103103	198198	123123
1055	2011/6	Male	ST13	ST16	36	0.996754	4	0.93641	1	0.52175	B	206206	113113	128128	116118	164164	NA	099099	NA	103103	198198	129129
1056	2011/6	Male	ST13	ST16	1	0.996993	25	0.93641	1	0.5472	B	200206	113113	128128	NA	164164	NA	NA	NA	103103	NA	123123
1057	2011/6	Male	ST13	ST16	3	0.99954	13	0.93641	1	0.54665	B	200206	113113	122122	116116	162164	NA	099099	NA	NA	198198	123123
1058	2011/6	Male	ST13	ST16	17	0.480903	13	0.93641	2	0.52145	B	202206	NA	128130	114114	164164	NA	099099	088088	NA	198198	NA
1059	2011/6	Male	ST13	ST16	7	0.545782	10	0.93641	1	0.50685	B	206206	113113	126126	116116	164164	209209	099099	088088	109109	206210	123123
1060	2011/6	Male	ST13	ST16	37	0.976472	24	0.93641	2	0.54245	B	206206	111111	126128	118118	164166	NA	095099	088088	103109	198198	123123
1061	2011/6	Male	ST13	ST16	6	0.98737	10	0.93641	2	0.52725	B	206206	111111	126126	116116	164164	NA	099099	086088	NA	NA	123123
1062	2011/6	Male	ST13	ST16	17	0.894178	9	0.93641	1	0.5027	B	206206	113113	126128	116116	164164	NA	099099	088088	109109	198198	123123
1063	2011/6	Male	ST13	ST16	6	0.967703	10	0.93641	1	0.53875	B	206206	111111	126126	116118	164164	209209	099099	088088	103103	200206	123123
1064	2011/6	Male	ST13	ST16	7	0.997371	7	0.93641	2	0.52825	B	200206	113113	126126	116116	162164	NA	099099	088088	103109	200204	123123
1065	2011/7	Male	ST13	ST16	36	0.937919	4	0.93641	2	0.5428	B	206206	113113	128128	116116	162164	209209	099099	088088	103107	198198	129129
1066	2011/7	Male	ST13	ST16	7	0.999985	21	0.93641	1	0.54485	B	206206	113113	126126	116116	162164	209209	093099	082088	103109	200202	123123
1067	2011/7	Male	ST13	ST16	13	0.939163	9	0.93641	1	0.5106	B	206206	NA	126128	116116	162164	209209	099099	088088	109109	198198	123123
1068	2011/7	Male	ST13	ST16	34	0.936476	1	0.93641	2	0.5366	B	206206	113113	126128	116116	164164	209209	093099	082088	103107	198212	123123
1069	2011/7	Male	ST13	ST16	16	0.984431	12	0.93641	2	0.54135	B	206206	NA	126126	118118	162164	209209	093099	082088	103109	200204	123125
1070	2011/7	Male	ST13	ST16	9	0.809748	18	0.93641	2	0.52055	B	206206	NA	126128	116116	164164	NA	095099	082088	107109	200200	127129
1071	2011/7	Male	ST13	ST16	39	0.747306	12	0.93641	2	0.54935	B	206206	NA	128128	116116	164164	209209	099099	082088	109109	200206	123125
1072	2011/7	Male	ST13	ST16	4	0.98218	20	0.93641	2	0.5432	B	206206	NA	126128	116116	162162	NA	093099	088088	103103	NA	121123
1073	2011/7	Male	ST14	ST17	28	0.993758	7	0.93641	1	0.5341	B	206206	111111	126128	116116	162162	209209	099099	088088	103109	198200	123129
1074	2011/7	Male	ST14	ST17	26	0.692985	26	0.93641	1	0.5255	B	206206	113113	126128	118118	164164	205209	095099	088088	103111	198206	123123
1075	2011/7	Male	ST14	ST17	39	0.939883	24	0.93641	2	0.53565	B	206206	111113	128128	116116	164164	209211	099101	088088	103109	200206	123123
1076	2011/7	Male	ST14	ST17	6	0.999968	6	0.93641	1	0.5452	B	206206	111111	126128	116116	164164	209209	099099	088088	103109	196208	123123
1077	2011/7	Male	ST14	ST17	27	1	20	0.93641	1	0.54615	B	206206	111113	126128	116118	164164	209209	099099	088088	103103	198202	123129
1078	2011/8	Male	ST14	ST17	10	0.628299	18	0.93641	1	0.51805	B	200206	NA	126128	116118	164164	209209	099099	082088	107109	200200	123123
1079	2011/8	Male	ST14	ST17	40	0.906857	8	0.93641	2	0.53585	B	206206	111113	126128	116116	162164	209209	099099	082088	107109	198206	123123
1080	2011/6	Male	ST14	ST17	12	0.80474	23	0.93641	2	0.53565	B	206206	111113	128128	116118	162166	211211	099099	088088	109109	204206	123123
1081	2011/7	Male	ST14	ST17	34	1	9	0.93641	1	0.54695	B	206206	113113	126128	116116	164164	209209	099099	088088	103103	198202	123123
1082	2011/6	Male	ST15	ST18	16	0.835586	12	0.93641	2	0.53495	B	206206	113113	126126	116118	162164	209209	099099	088088	103109	200200	121123
1083	2011/6	Male	ST15	ST18	8	0.773149	24	0.93641	2	0.5342	B	206206	113113	126128	116116	162162	205209	095099	088088	103109	198206	121123
1084	2011/6	Male	ST15	ST18	23	0.933967	21	0.93641	1	0.54825	B	206206	113113	126128	116116	162164	209209	099099	084088	103107	200202	123123
1085	2011/6	Male	ST15	ST18	33	0.796659	20	0.93641	1	0.52795	B	206206	113113	126128	112118	162166	209209	093099	084088	103103	200206	121123
1086	2011/6	Male	ST15	ST18	25	0.955644	19	0.93641	2	0.5317	B	206206	113113	128128	116116	162164	209209	093099	088088	103103	196204	127129
1087	2011/6	Male	ST15	ST18	14	0.977165	16	0.93641	2	0.51605	B	206206	113113	126128	116116	162162	209209	093099	088088	103109	206206	123123
1088	2011/6	Male	ST15	ST18	40	0.995649	12	0.93641	2	0.53275	B	206206	111113	126128	116118	162164	209209	093099	088088	103109	206210	121123
1089	2011/6	Male	ST15	ST18	27	0.935632	3	0.93641	2	0.53525	B	206206	NA	126128	116118	164164	209209	099099	NA	NA	NA	123123
1090	2011/6	Male	ST15	ST18	5	0.999699	11	0.93641	1	0.549	B	206206	113113	126128	116116	NA	205209	095099	088088	NA	NA	NA
1091	2011/6	Male	ST15	ST18	3	0.99851	9	0.93641	1	0.54805	B	206206	111113	126128	116116	162164	209209	099099	088088	103109	198198	123123
1092	2011/6	Male	ST15	ST18	1	0.999261	5	0.93641	1	0.53875	B	206206	113113	128128	114116	164164	209209	099099	088088	103103	198206	123123
1093	2011/6	Male	ST15	ST18	30	0.679923	26	0.93641	1	0.54135	B	206206	113113	126126	116116	164164	209209	093099	088088	107109	198200	123129
1094	2011/6	Male	ST15	ST18	3	0.998543	9	0.93641	2	0.53885	B	206206	111113	126128	116116	162164	209209	099099	088088	103103	198202	123123
1095	2011/6	Male	ST15	ST18	6	0.479259	21	0.93641	2	0.53315	B	206206	111113	126128	116116	164164	209209	099099	088088	103105	198200	123123
1096	2011/6	Male	ST15	ST18	20	0.610789	20	0.93641	1	0.53715	B	206206	111113	126126	116118	162164	209209	093099	088088	103103	200206	123129
1097	2011/6	Male	ST15	ST18	5	0.850137	11	0.93641	2	0.52555	B	206206	NA	128128	116116	164164	205209	095099	088088	103107	NA	123123
1098	2011/6	Male	ST15	ST18	7	0.52519	9	0.93641	1	0.547	B	206206	NA	126126	116116	162164	209209	099099	088088	NA	NA	123123
1099	2011/6	Male	ST15	ST18	1	0.954608	25	0.93641	2	0.5233	B	206206	113113	128128	116116	164164	209209	099099	088088	103103	204204	123123
1100	2011/7	Female	ST15	ST18	4	0.999938	3	0.93641	2	0.5281	B	206206	113113	126128	116118	162162	209209	099099	088088	103103	198206	123123
1101	2011/7	Female	ST15	ST18	3	0.998204	6	0.93641	1	0.547	B	206206	111113	128128	116116	162164	209209	099099	088088	103107	198198	123123
1102	2011/7	Male	ST15	ST18	10	0.913137	5	0.93641	2	0.53725	B	206206	113113	128128	116118	164164	209209	099099	088088	103109	198202	123123
1103	2011/7	Male	ST15	ST18	9	0.823328	11	0.93641	2	0.5428	B	206206	113113	126128	116116	164164	205209	095099	088088	103107	200206	123129
1104	2011/7	Male	ST15	ST18	16	0.645019	8	0.93641	2	0.50515	B	206206	111113	126126	116118	162164	209209	099099	088088	103109	196198	123123
1105	2011/7	Male	ST15	ST18	18	0.573963	12	0.93641	2	0.53775	B	206206	111113	126128	116116	164164	209209	099099	088088	103111	198202	125125
1106	2011/7	Male	ST15	ST18	36	0.956767	4	0.93641	1	0.54825	B	206206	113113	128128	116118	162164	209209	099099	088088	109109	206208	129129
1107	2011/7	Male	ST15	ST18	7	0.358787	7	0.93641	2	0.5484	B	206206	113113	126126	116116	162164	209209	099099	088088	103109	194206	123123
1108	2011/7	Male	ST15	ST18	7	0.858794	3	0.93641	2	0.54275	B	206206	113113	126126	116116	164164	209209	099099	088088	103109	198206	123123
1109	2011/7	Male	ST15	ST18	14	0.998599	3	0.93641	2	0.5355	B	NA	113113	126126	116116	162164	209209	099099	088088	NA	206206	123123
1110	2011/7	Male	ST15	ST18	24	0.921857	4	0.93641	2	0.53005	B	206206	113113	126128	116116	162162	209209	099099	088088	103109	198202	123129
1111	2011/7	Male	ST15	ST18	27	0.710106	3	0.93641	2	0.5362	B	206206	113113	126128	116118	162164	209209	099099	088088	103103	198198	123123
1112	2011/7	Male	ST15	ST18	37	0.866206	8	0.93641	2	0.53495	B	206206	111111	126128	116118	162164	209209	099099	088088	103109	198198	123123
1113	2011/7	Male	ST15	ST18	13	0.72449	9	0.93641	2	0.5419	B	206206	113113	126128	116116	162162	209209	099099	088088	109111	198198	123123
1114	2011/7	Male	ST15	ST18	27	0.449604	3	0.93641	2	0.54385	B	206206	113113	126128	118118	164164	209209	099099	088088	103107	200206	123123
1115	2011/7	Male	ST15	ST18	26	0.955904	26	0.93641	2	0.5415	B	206206	111113	126126	116118	164164	205209	095099	088088	107109	198198	123123
1116	2011/7	Male	ST15	ST18	17	0.995631	9	0.93641	2	0.54235	B	206206	111113	126128	116116	164164	209209	099099	088088	103109	196198	123123
1117	2011/7	Male	ST15	ST18	20	0.973888	3	0.93641	2	0.50005	B	206206	113113	126126	116118	162162	209209	099099	088088	NA	204206	123125
1118	2011/7	Male	ST15	ST18	27	0.989472	3	0.93641	1	0.5477	B	206206	113113	126126	116118	164164	209209	099099	088088	103103	198200	123123
1119	2011/7	Male	ST15	ST18	13	0.962187	9	0.93641	2	0.53815	B	206206	113113	126128	116116	162164	209209	099099	088088	109109	198198	123123
1120	2011/7	Female	ST15	ST18	14	0.951887	7	0.93641	2	0.5354	B	206206	111113	126128	116120	162164	209209	099099	088088	103109	206206	123129
1121	2011/7	Male	ST15	ST18	13	0.967549	9	0.93641	2	0.536	B	206206	113113	126126	116116	162162	209209	099099	088088	109111	198202	123123
1122	2011/7	Male	ST15	ST18	29	0.845653	11	0.93641	2	0.5405	B	206206	111111	128128	116116	162164	205209	095099	088088	107111	198198	123123
1123	2011/7	Male	ST15	ST18	35	0.934614	26	0.93641	2	0.5169	B	206206	113113	126128	116116	162164	205209	095099	088088	109109	198198	123123
1124	2011/7	Male	ST15	ST18	27	0.966032	16	0.93641	2	0.5468	B	206206	113113	126128	118118	164164	209209	099099	088088	103103	206212	125125
1125	2011/7	Male	ST15	ST18	13	0.973846	9	0.93641	1	0.5468	B	206206	111113	126126	116116	162162	209209	099099	088088	103109	198198	123123
1126	2011/7	Male	ST15	ST18	15	0.966768	5	0.93641	1	0.5449	B	206206	111113	126128	116118	162164	209209	099099	088088	109109	198204	123123
1127	2011/8	Male	ST15	ST18	28	0.669486	8	0.93641	2	0.5431	B	206206	111111	126128	116116	164164	209209	099099	084088	109109	198198	123123
1128	2011/8	Male	ST15	ST18	1	0.901904	27	0.93641	2	0.5477	B	206206	111113	128128	116118	164164	209209	099099	084088	103103	198200	123123
1129	2011/8	Male	ST15	ST18	19	0.735978	11	0.93641	2	0.54645	B	206206	NA	126126	116116	162164	205209	095099	084088	103109	200202	123123
1130	2011/8	Female	ST15	ST18	/	/	/	/	/	/	/	NA	111113	126128	116116	NA	203207	NA	NA	103103	NA	NA
1131	2011/8	Male	ST15	ST18	17	0.999999	19	0.93641	1	0.54865	B	206206	111113	126128	116116	164164	209209	099099	084088	107109	NA	123123
1132	2011/8	Male	ST15	ST18	27	0.99585	16	0.93641	2	0.54485	B	206206	113113	126128	116118	164164	209209	099099	084088	103103	NA	123123
1133	2011/8	Male	ST15	ST18	37	0.918169	8	0.93641	1	0.5444	B	206206	111111	126128	116118	162164	NA	099099	084088	NA	NA	123123
1134	2011/8	Male	ST15	ST18	29	0.429253	20	0.93641	1	0.54815	B	206206	111111	126128	116116	162164	209209	099099	084088	103111	198198	123129
1135	2011/8	Male	ST15	ST18	4	0.651451	16	0.93641	1	0.5468	B	206206	113113	126128	116116	162162	209209	099099	084088	103103	198206	123125
1136	2011/8	Male	ST15	ST18	19	0.736621	11	0.93641	2	0.53795	B	206206	111111	126126	116116	162164	205209	095099	084088	103107	200206	123123
1137	2011/8	Male	ST15	ST18	19	0.863974	11	0.93641	2	0.54445	B	206206	111113	126126	116116	162162	205209	095099	084088	107109	198200	123123
1138	2011/5	Male	ST15	ST18	29	0.992468	14	0.93641	2	0.53775	B	206206	111111	128128	116116	162164	205209	095099	088088	103107	198208	123129
1139	2011/6	Female	ST15	ST18	17	0.865334	6	0.93641	2	0.54165	B	206206	111113	126128	116116	164164	209209	099099	088088	103109	198206	123123
1140	2011/6	Male	ST15	ST18	25	0.618558	21	0.93641	2	0.5359	B	206206	111113	128128	116116	162162	209209	093099	088088	103113	198202	123123
1141	2011/6	Male	ST15	ST18	35	0.976635	11	0.93641	1	0.548	B	206206	111113	126128	116116	162164	205209	095099	088088	107111	200202	123123
1142	2011/6	Male	ST15	ST18	3	0.670889	9	0.93641	1	0.5023	B	206206	111113	126128	116116	162164	209209	099099	088088	103109	198202	123123
1143	2011/6	Male	ST15	ST18	23	0.711492	20	0.93641	1	0.5431	B	206206	113113	126128	116116	162164	209209	093099	088088	103105	198204	NA
1144	2011/6	Male	ST15	ST18	39	0.89614	6	0.93641	2	0.54425	B	206206	111113	128128	116116	164164	209209	093099	088088	103109	198208	123123
1145	2011/6	Male	ST15	ST18	1	0.996851	25	0.93641	2	0.5416	B	206206	113113	128128	116118	164164	209209	097099	088088	103103	198206	123129
1146	2011/7	Male	ST15	ST18	9	0.854951	14	0.93641	2	0.5431	B	206206	111111	126126	116118	164164	205209	095099	088088	107107	202206	129129
1147	2011/7	Male	ST15	ST18	18	1	12	0.93641	1	0.54785	B	206206	111113	126128	116118	162164	209209	099099	088088	103109	198198	125125
1148	2011/7	Male	ST15	ST18	9	0.985021	26	0.93641	2	0.52515	B	206206	113113	126128	116116	164164	205209	095099	088088	103109	198202	123129
1149	2011/7	Male	ST15	ST18	5	0.975869	11	0.93641	1	0.5476	B	206206	113113	126128	116116	162164	205209	095099	088088	103107	200202	123123
1150	2011/7	Male	ST15	ST18	9	0.880115	11	0.93641	2	0.54495	B	206206	111113	126128	116116	164164	205209	095099	088088	103109	202206	123129
1151	2011/7	Male	ST15	ST18	3	0.999998	20	0.93641	1	0.54915	B	206206	111113	128128	116116	162164	209209	099099	088088	103109	198198	123129
1152	2011/7	Male	ST15	ST18	27	0.979858	5	0.93641	1	0.5125	B	206206	113113	126128	116118	162164	209209	099099	088088	103109	198202	123123
1153	2011/8	Male	ST15	ST18	28	0.984081	19	0.93641	2	0.53875	B	206206	111111	126128	116116	162164	209209	099099	084088	109109	196196	123123
1154	2011/8	Male	ST15	ST18	32	1	19	0.93641	1	0.5441	B	206206	111113	126126	116118	162162	209209	099099	084088	103111	190196	123123
1155	2011/8	Male	ST15	ST18	32	0.73638	21	0.93641	2	0.50045	B	206206	111111	126126	116116	162162	209209	093099	084088	103103	NA	123125
1156	2011/8	Male	ST15	ST18	7	0.610665	16	0.93641	2	0.5437	B	206206	113113	126126	116116	162164	209209	093099	084088	109113	NA	123123
1157	2011/8	Male	ST15	ST18	23	0.627447	21	0.93641	1	0.5431	B	206206	111113	126128	116116	162164	NA	093099	084088	103107	NA	123123
1158	2011/8	Male	ST15	ST18	30	0.999979	16	0.93641	1	0.54875	B	206206	113113	126128	116116	164164	209209	093099	084088	103109	198206	123123
1159	2011/8	Female	ST15	ST18	17	0.396295	1	0.93641	2	0.5301	B	NA	113113	126128	116116	164164	209209	093099	NA	103107	198198	123131
1160	2011/8	Male	ST15	ST18	23	0.996851	8	0.93641	2	0.53555	B	206206	111113	126128	116118	162164	209209	093099	084088	NA	NA	123123
1161	2011/8	Male	ST15	ST18	24	0.983873	17	0.93641	2	0.5377	B	206206	113113	126126	116116	162162	209209	093099	082088	109109	198198	129129
1162	2011/8	Male	ST15	ST18	30	0.971193	15	0.93641	2	0.539	B	206206	113113	126126	116116	164164	207209	097099	082088	103109	200200	123123
1163	2011/8	Male	ST15	ST18	32	0.91857	7	0.93641	1	0.5066	B	206206	111113	126126	116116	162164	209209	099099	088088	103103	200202	123129
1164	2011/9	Male	ST15	ST18	28	0.458896	6	0.93641	1	0.54815	B	206206	111111	128128	116116	162164	209209	093099	088088	109109	198206	123123
1165	2011/9	Female	ST15	ST18	27	0.966694	26	0.93641	1	0.5476	B	206206	113113	126128	116118	162164	209209	099099	088088	103107	198202	123123
1166	2011/6	Male	ST15	ST18	6	0.925407	7	0.93641	2	0.5346	B	NA	111111	126128	116116	164164	209209	099099	088088	103103	NA	123129
1167	2011/6	Male	ST15	ST18	3	0.928181	12	0.93641	1	0.5459	B	206206	111113	126128	116116	162164	209209	099099	088088	103103	NA	123125
1168	2011/6	Male	ST15	ST18	9	0.506965	25	0.93641	1	0.5248	B	206206	113115	126126	116116	164164	205209	095099	088088	103103	204204	123129
1169	2011/7	Male	ST15	ST18	40	0.944675	7	0.93641	1	0.5481	B	206206	111113	126128	116116	162164	209209	099099	088088	103109	200202	123123
1170	2011/7	Male	ST15	ST18	1	0.606679	3	0.93641	1	0.54055	B	206206	113113	128128	116116	162164	209209	099099	088088	103103	206206	123123
1171	2011/7	Male	ST15	ST18	14	0.939139	3	0.93641	2	0.5413	B	206206	113113	126128	116116	162164	209209	099099	088088	103103	200206	123123
1172	2011/7	Male	ST15	ST18	19	0.989897	14	0.93641	2	0.54005	B	206206	111113	126126	116116	164164	205209	095099	088088	107109	206208	123123
1173	2011/7	Male	ST15	ST18	2	0.944421	22	0.93641	2	0.5301	B	206206	113113	126128	116116	162164	209209	099099	088088	103109	196200	125125
1174	2011/7	Male	ST15	ST18	2	0.719833	15	0.93641	1	0.547	B	206206	111113	126128	116116	162162	207209	097099	088088	103103	202202	125125
1175	2011/7	Male	ST15	ST18	14	0.893256	5	0.93641	2	0.54525	B	206206	113113	126128	116116	162164	209209	099099	088088	103109	200210	123123
1176	2011/7	Male	ST15	ST18	14	0.980757	3	0.93641	2	0.54425	B	206206	113113	126128	116116	162164	209209	099099	088088	103109	206206	123123
1177	2011/7	Male	ST15	ST18	2	0.996839	12	0.93641	1	0.51735	B	206206	113113	126126	116118	162162	209209	099099	088088	103109	198206	125125
1178	2011/7	Male	ST15	ST18	37	0.323991	24	0.93641	2	0.53865	B	206206	111115	128128	116118	162164	209211	099101	088088	103109	198206	123123
1179	2011/7	Male	ST15	ST18	12	0.807219	5	0.93641	2	0.5404	B	206206	113115	128128	116118	162162	209209	099099	088088	103109	198200	123123
1180	2011/7	Male	ST15	ST18	5	0.810046	11	0.93641	2	0.546	B	206206	111113	126128	116116	164164	205209	095099	088088	103103	200206	123123
1181	2011/7	Male	ST15	ST18	28	0.998163	12	0.93641	1	0.54885	B	206206	111111	126128	114116	162164	209209	099099	088088	103109	198200	123125
1182	2011/7	Male	ST15	ST18	26	0.852504	26	0.93641	2	0.534	B	206206	113113	126126	116118	164164	205209	095099	088088	107107	202206	123129
1183	2011/7	Male	ST15	ST18	7	0.981811	7	0.93641	2	0.5348	B	206206	111113	126126	116116	164164	209209	099099	088088	107109	200202	123123
1184	2011/7	Male	ST15	ST18	16	0.81394	7	0.93641	2	0.536	B	206206	111113	126126	118118	162162	209209	099099	088088	109109	198202	123123
1185	2011/7	Male	ST15	ST18	4	0.932116	24	0.93641	2	0.54085	B	206206	111113	126128	116118	162162	209211	099101	088088	103103	198206	123123
1186	2011/7	Male	ST15	ST18	13	0.883161	21	0.93641	1	0.5477	B	206206	113113	126128	116116	162164	209209	099099	088088	107109	200204	123123
1187	2011/7	Male	ST15	ST18	14	0.824412	6	0.93641	2	0.5382	B	206206	NA	126128	116116	162164	209209	099099	088088	103109	198206	123123
1188	2011/7	Male	ST15	ST18	13	0.995785	26	0.93641	2	0.54145	B	206206	113113	126128	116118	162162	205209	095099	088088	103109	198198	123123
1189	2011/7	Male	ST15	ST18	18	0.937307	14	0.93641	2	0.54015	B	206206	111111	126128	116116	164164	205211	095101	088088	103107	198204	125125
1190	2011/7	Male	ST15	ST18	40	0.478436	12	0.93641	1	0.53875	B	206206	111113	126128	116116	162164	209209	099099	088088	103109	198206	121123
1191	2011/7	Male	ST15	ST18	14	0.984826	3	0.93641	2	0.5177	B	206206	113113	126128	116116	162164	209209	099099	088088	103109	206206	123123
1192	2011/7	Male	ST15	ST18	40	0.966262	6	0.93641	2	0.53425	B	206206	111113	126128	116116	162164	209209	099099	088088	109109	206208	123123
1193	2011/7	Male	ST15	ST18	1	0.999996	3	0.93641	1	0.54595	B	206206	113113	128128	116116	162164	209209	099099	088088	103103	198200	123123
1194	2011/7	Male	ST15	ST18	29	0.999677	6	0.93641	1	0.5478	B	206206	111111	126128	116116	162164	209209	099099	088088	103107	200206	123123
1195	2011/7	Male	ST15	ST18	5	0.935889	11	0.93641	2	0.54125	B	206206	113113	128128	116116	162164	205209	095099	088088	103107	198206	123129
1196	2011/7	Male	ST15	ST18	8	0.939818	11	0.93641	2	0.50375	B	206206	113113	128128	116116	162164	205209	095099	088088	107109	204206	123123
1197	2011/9	Male	ST15	ST18	40	0.988727	8	0.93641	1	0.5275	B	206206	111113	126128	116118	162164	209209	093099	082088	107109	198206	123129
1198	2011/6	Male	ST16	ST19	9	0.633819	14	0.93641	2	0.5404	B	206206	111115	126128	116116	162164	205209	095099	088088	103107	202208	123125
1199	2011/7	Male	ST16	ST19	7	0.900806	10	0.93641	2	0.5438	B	206206	111113	126126	116116	162164	209209	099099	088088	103109	200206	123123
1200	2011/7	Male	ST16	ST19	12	0.588778	8	0.93641	2	0.5402	B	206206	111113	128128	116118	162164	209209	099099	088088	109109	198206	123123
1201	2011/7	Male	ST16	ST19	39	0.739067	6	0.93641	2	0.5375	B	206206	111113	128128	116116	162164	209209	099099	088088	103109	198200	123123
1202	2011/7	Male	ST16	ST19	/	/	/	/	/	/	/	NA	NA	NA	NA	162162	NA	NA	088096	097097	NA	NA
1203	2011/7	Male	ST16	ST19	40	0.823328	7	0.93641	2	0.54395	B	206206	111113	126128	116118	162164	209209	099099	088088	103109	200202	123123
1204	2011/7	Male	ST16	ST19	4	0.984806	3	0.93641	2	0.5364	B	206206	113113	126128	116118	162162	209209	099099	088088	103103	198206	123123
1205	2011/7	Male	ST16	ST19	28	0.860435	6	0.93641	2	0.54345	B	206206	111111	126128	116116	162162	209209	099099	088088	103109	200200	123123
1206	2011/7	Male	ST16	ST19	13	0.998472	3	0.93641	1	0.54675	B	206206	NA	126128	116116	162162	209209	099099	088088	103109	198206	123123
1207	2011/7	Male	ST16	ST19	/	/	/	/	/	/	/	NA	NA	NA	NA	NA	NA	NA	NA	NA	NA	NA
1208	2011/7	Male	ST16	ST19	26	0.727958	26	0.93641	2	0.53065	B	206206	113113	126126	116118	162164	205209	095099	088088	107109	198202	123123
1209	2011/7	Male	ST16	ST19	36	0.585105	4	0.93641	2	0.5436	B	206206	113113	128128	116116	162164	209209	099099	088088	NA	198206	123129
1210	2011/7	Male	ST16	ST19	17	0.865372	5	0.93641	2	0.5179	B	206206	113113	128128	116118	164164	209209	099099	088088	103109	198198	123123
1211	2011/7	Male	ST16	ST19	12	0.981016	8	0.93641	2	0.5466	B	206206	111113	128128	116118	162164	209209	099099	088088	105107	198206	123129
1212	2011/7	Male	ST16	ST19	13	0.509284	16	0.93641	1	0.53155	B	206206	113113	126128	116116	162162	209209	099099	088088	109113	198206	123123
1213	2011/7	Male	ST16	ST19	13	0.998867	26	0.93641	1	0.5468	B	206206	113113	126130	116116	162164	205209	099099	088088	103109	198200	123123
1214	2011/7	Male	ST16	ST19	9	0.631615	17	0.93641	1	0.519	B	206206	111113	126128	116116	162164	205209	095099	088088	103109	198206	129129
1215	2011/7	Male	ST16	ST19	1	0.866142	4	0.93641	2	0.5288	B	206206	113113	128128	116116	164164	209209	099099	088088	103107	202206	123129
1216	2011/7	Male	ST16	ST19	1	0.861831	25	0.93641	2	0.53575	B	206206	113113	128128	116118	164164	209209	099099	088088	103103	204206	123129
1217	2011/7	Male	ST16	ST19	40	0.999516	12	0.93641	1	0.5473	B	206206	111113	126128	116116	162164	209209	099099	088088	NA	202206	123125
1218	2011/7	Male	ST16	ST19	26	0.698133	14	0.93641	1	0.5482	B	206206	113113	126126	116118	162164	205209	095099	088088	103107	198206	123125
1219	2011/6	Female	ST17	ST20	17	0.951005	3	0.93641	2	0.53435	B	206206	113113	126128	116116	164164	209209	099099	088088	103107	198200	123123
1220	2011/7	Male	ST17	ST20	6	0.529405	7	0.93641	1	0.51335	B	206206	111111	126128	116116	164164	209209	099099	088088	103103	204206	123123
1221	2011/7	Male	ST17	ST20	17	0.999995	3	0.93641	1	0.54785	B	206206	113113	126128	116116	164164	209209	099099	088088	107109	200206	123123
1222	2011/7	Male	ST17	ST20	26	0.853289	26	0.93641	2	0.54535	B	206206	113113	126128	118118	162164	205209	095099	088088	103107	198198	123123
1223	2011/7	Male	ST17	ST20	20	0.725403	7	0.93641	2	0.5384	B	206206	111113	126126	116118	162164	209209	099099	088088	103103	204206	123123
1224	2011/7	Male	ST17	ST20	15	0.997268	4	0.93641	2	0.54155	B	206206	113113	126128	116118	162164	209209	099099	088088	103109	198208	123129
1225	2011/7	Male	ST17	ST20	37	0.76328	12	0.93641	2	0.53945	B	206206	111111	126128	116118	162164	209209	099099	088088	103109	200206	123125
1226	2011/7	Male	ST17	ST20	7	0.525849	4	0.93641	2	0.5429	B	206206	113113	126126	116116	162164	209209	099099	088088	103109	198206	123129
1227	2011/7	Male	ST17	ST20	13	0.973984	3	0.93641	2	0.54525	B	206206	113113	126126	116118	162162	209209	099099	088088	103109	198206	123123
1228	2011/7	Male	ST17	ST20	15	0.484553	13	0.93641	2	0.54435	B	206206	113113	126128	116116	164164	209209	099099	088088	109109	196198	125129
1229	2011/7	Male	ST17	ST20	24	0.786473	4	0.93641	2	0.54185	B	206206	113113	126128	116118	162162	209209	099099	088088	103109	198206	123129
1230	2011/7	Male	ST17	ST20	17	0.943557	25	0.93641	2	0.5378	B	206206	113113	126128	116118	164164	209209	099099	088088	103109	198204	123129
1231	2011/7	Male	ST17	ST20	1	0.962929	3	0.93641	1	0.5472	B	206206	113113	128128	116116	164164	209209	099099	088088	103103	198206	123123
1232	2011/7	Male	ST17	ST20	8	1	11	0.93641	1	0.54495	B	206206	113113	126128	116116	162162	205209	095099	088088	107109	204206	123123
1233	2011/7	Male	ST17	ST20	4	0.816907	24	0.93641	1	0.5064	B	206206	113113	126128	116116	162162	209211	099101	088088	103109	198200	123123
1234	2011/7	Male	ST17	ST20	7	1	3	0.93641	1	0.54595	B	206206	113113	126126	116116	164164	209209	099099	088088	107109	200206	123123
1235	2011/7	Male	ST17	ST20	2	0.462572	14	0.93641	2	0.5325	B	206206	113113	126126	116116	162164	205209	095099	088088	107109	200208	125125
1236	2011/7	Male	ST17	ST20	4	0.817222	27	0.93641	2	0.5389	B	206206	111113	128128	116118	162162	209209	093099	088088	103103	200200	123123
1237	2011/7	Male	ST17	ST20	4	0.867504	21	0.93641	2	0.53955	B	206206	111113	126128	116116	162162	209209	099099	088088	103103	198200	123123
1238	2011/7	Male	ST17	ST20	34	0.901904	9	0.93641	2	0.54185	B	206206	111113	126128	116116	164164	209209	099099	088088	103103	198202	123123
1239	2011/7	Male	ST17	ST20	13	0.930683	9	0.93641	2	0.5435	B	206206	111113	126126	116116	162162	209209	099099	088088	103109	198198	123123
1240	2011/7	Male	ST17	ST20	39	0.675659	6	0.93641	2	0.54685	B	206206	111113	128128	116116	164164	209209	099099	088088	103109	198206	123123
1241	2011/7	Male	ST17	ST20	15	0.848349	13	0.93641	2	0.5409	B	206206	113113	128128	116116	162164	209209	099099	088088	109109	198198	123125
1242	2011/7	Male	ST17	ST20	4	0.999586	3	0.93641	2	0.5366	B	206206	113113	126128	116116	162162	209209	099099	088088	103111	198200	123123
1243	2011/7	Male	ST17	ST20	37	0.873399	12	0.93641	2	0.54325	B	206206	111111	126128	116118	164164	209209	099099	088088	NA	198200	123125
1244	2011/7	Male	ST17	ST20	7	0.973075	9	0.93641	2	0.5286	B	206206	113113	126126	116116	162164	209209	099099	088088	103109	198202	123123
1245	2011/7	Male	ST17	ST20	29	0.719992	7	0.93641	2	0.5352	B	206206	111111	126128	116116	162164	209209	099099	088088	103103	200206	123129
1246	2011/7	Male	ST17	ST20	4	0.912164	6	0.93641	2	0.5462	B	206206	111113	128128	116116	162162	209209	099099	088088	103109	198200	123123
1247	2011/7	Male	ST17	ST20	12	0.879933	5	0.93641	2	0.5316	B	206206	113113	128128	114116	162164	209209	099099	088088	109109	196198	123123
1248	2011/7	Male	ST17	ST20	14	0.90294	7	0.93641	2	0.5398	B	206206	113113	126128	116118	162164	209209	099099	088088	103109	200206	123129
1249	2011/7	Male	ST17	ST20	17	0.92749	6	0.93641	2	0.5435	B	206206	111113	126128	116116	164164	209209	099099	088088	109109	198206	123123
1250	2011/7	Male	ST17	ST20	13	1	8	0.93641	1	0.5468	B	206206	111113	126128	116116	162162	209209	099099	088088	109111	198206	123123
1251	2011/7	Male	ST17	ST20	2	0.787307	14	0.93641	2	0.5377	B	206206	113113	126128	116116	162164	205209	095099	088088	NA	204206	125125
1252	2011/7	Male	ST17	ST20	39	0.890964	6	0.93641	2	0.52045	B	206206	111113	128128	116116	NA	209209	099099	088088	109109	198200	123123
1253	2011/7	Female	ST17	ST20	39	0.784334	5	0.93641	1	0.50965	B	206206	NA	128128	114116	164164	209209	099099	088088	NA	200202	123123
